# Supplementary material for: A Standards based Ontological Approach to Information Handling for use by Organizations Providing Human Tissue for Research
Source: Cancer Inform. 2008 Apr 10;6:127–37. (PMC2623300)
Supplement: Appendix A [file cin-6-0127-s1.xls]

## Sheet: diseaselist_master_vs2
Tissue Request Type	Anatomic Site	Histologic Diagnosis	Histologic Subtype
Malignant Neoplasia	ADRENAL	Adrenal Cortical Carcinoma
Malignant Neoplasia	ADRENAL	Any Malignant Type
Malignant Neoplasia	ADRENAL	Malignant Pheochromocytoma	Has Documented Metastases
Malignant Neoplasia	ADRENAL	Mature B-cell Neoplasm (Non-Hodgkin's Lymphoma and Leukemia)	Diffuse large B-cell lymphoma
Malignant Neoplasia	ADRENAL	Neuroblastoma
Malignant Neoplasia	AMPULLA OF VATER	Adenocarcinoma	Any Malignant SubType
Malignant Neoplasia	AMPULLA OF VATER	Adenocarcinoma	Clear Cell
Malignant Neoplasia	AMPULLA OF VATER	Adenocarcinoma	Gastric Foveolar Type
Malignant Neoplasia	AMPULLA OF VATER	Adenocarcinoma	Intestinal Type
Malignant Neoplasia	AMPULLA OF VATER	Adenocarcinoma	Mucinous
Malignant Neoplasia	AMPULLA OF VATER	Adenocarcinoma	No Special Type/Typical/Conventional
Malignant Neoplasia	AMPULLA OF VATER	Adenocarcinoma	Papillary
Malignant Neoplasia	AMPULLA OF VATER	Adenocarcinoma	Signet Ring Cell
Malignant Neoplasia	AMPULLA OF VATER	Adenosquamous carcinoma
Malignant Neoplasia	ANUS	Adenocarcinoma	Any Malignant SubType
Malignant Neoplasia	ANUS	Adenocarcinoma	Mucinous
Malignant Neoplasia	ANUS	Adenocarcinoma	No Special Type/Typical/Conventional
Malignant Neoplasia	ANUS	Any Malignant Type
Malignant Neoplasia	ANUS	Neuroendocrine Carcinoma
Malignant Neoplasia	ANUS	Small cell carcinoma
Malignant Neoplasia	ANUS	Squamous cell carcinoma	Any Malignant SubType
Malignant Neoplasia	ANUS	Squamous cell carcinoma	Basaloid (Cloacogenic)
Malignant Neoplasia	ANUS	Squamous cell carcinoma	No Special Type/Typical/Conventional
Malignant Neoplasia	ANUS	Undifferentiated carcinoma
Malignant Neoplasia	ANY	Adenocarcinoma
Malignant Neoplasia	ANY	Any Malignancy
Malignant Neoplasia	ANY	Carcinoma
Malignant Neoplasia	ANY	Carcinosarcoma
Malignant Neoplasia	ANY	Small Cell Carcinoma
Malignant Neoplasia	ANY	Germ Cell Tumor	Any Malignant SubType
Malignant Neoplasia	ANY	Germ Cell Tumor	Choriocarcinoma
Malignant Neoplasia	ANY	Germ Cell Tumor	Embryonal Carcinoma
Malignant Neoplasia	ANY	Germ Cell Tumor	Mixed Germ Cell Tumor
Malignant Neoplasia	ANY	Germ Cell Tumor	Seminoma/Dysgerminoma
Malignant Neoplasia	ANY	Germ Cell Tumor	Teratoma-Any with Malignant Phenotype
Malignant Neoplasia	ANY	Germ Cell Tumor	Teratoma (Malignant Mature in Male)
Malignant Neoplasia	ANY	Germ Cell Tumor	Teratoma with Secondary Malignant Tumor
Malignant Neoplasia	ANY	Germ Cell Tumor	Teratoma-Immature-With Malignant Phenotype
Malignant Neoplasia	ANY	Germ Cell Tumor	Yolk Sac Tumor
Malignant Neoplasia	ANY	Gonadoblastoma
Malignant Neoplasia	ANY	Lymphoepithelioma
Malignant Neoplasia	ANY	Lymphoma	Any Malignant SubType
Malignant Neoplasia	ANY	Lymphoma	Extranodal marginal zone B-cell lymphoma of mucosa-associated lymphoid tissue (MALT lymphoma)
Malignant Neoplasia	ANY	Malignant Melanoma	Amelanotic
Malignant Neoplasia	ANY	Malignant Melanoma	Any Malignant SubType
Malignant Neoplasia	ANY	Malignant Melanoma	Desmoplastic
Malignant Neoplasia	ANY	Malignant Melanoma	Lentigo Maligna with Vertical Growth Phase
Malignant Neoplasia	ANY	Malignant Melanoma	Nodular
Malignant Neoplasia	ANY	Malignant Melanoma	Superficial Spreading
Malignant Neoplasia	ANY	Neuroendocrine Carcinoma	Any Malignant SubType
Malignant Neoplasia	ANY	Neuroendocrine Carcinoma	Large Cell
Malignant Neoplasia	ANY	Neuroendocrine Carcinoma	Mixed Small Cell & non-Small Cell
Malignant Neoplasia	ANY	Neuroendocrine Carcinoma	Small Cell (includes Merkel Cell Carcinoma & SNUC)
Malignant Neoplasia	ANY	Paraganglioma or Pheochromocytoma	Has Documented Metastases
Malignant Neoplasia	ANY	Salivary Gland Tumor
Malignant Neoplasia	ANY	Salivary Gland Tumor
Malignant Neoplasia	ANY	Sarcoma
Malignant Neoplasia	ANY	Squamous cell carcinoma
Malignant Neoplasia	ANY	Unknown Primary
Malignant Neoplasia	APPENDIX	Adenocarcinoma	Any Malignant SubType
Malignant Neoplasia	APPENDIX	Adenocarcinoma	Mucinous
Malignant Neoplasia	APPENDIX	Adenocarcinoma	No Special Type/Typical/Conventional
Malignant Neoplasia	APPENDIX	Any carcinoma
Malignant Neoplasia	APPENDIX	Any Malignant Type
Malignant Neoplasia	APPENDIX	Neuroendocrine Carcinoma
Malignant Neoplasia	BONE	Any Malignant Type
Malignant Neoplasia	BONE	Malignant Giant Cell Tumor
Malignant Neoplasia	BONE	Osteosarcoma	No Special Type/Typical/Conventional
Malignant Neoplasia	BRAIN OR SPINAL CORD	Acute Lymphocytic Leukemia
Malignant Neoplasia	BRAIN OR SPINAL CORD	Acute Myloid Leukemia
Malignant Neoplasia	BRAIN OR SPINAL CORD	Any Glioma
Malignant Neoplasia	BRAIN OR SPINAL CORD	Any Malignant Type
Malignant Neoplasia	BRAIN OR SPINAL CORD	Any Malignant Type
Malignant Neoplasia	BRAIN OR SPINAL CORD	Atypical teratoid or rhabdoid tumor
Malignant Neoplasia	BRAIN OR SPINAL CORD	Choriocarcinoma
Malignant Neoplasia	BRAIN OR SPINAL CORD	Choroid plexus carcinoma
Malignant Neoplasia	BRAIN OR SPINAL CORD	Embryonal carcinoma
Malignant Neoplasia	BRAIN OR SPINAL CORD	Ependymoma	Anaplastic
Malignant Neoplasia	BRAIN OR SPINAL CORD	Germinoma
Malignant Neoplasia	BRAIN OR SPINAL CORD	Glioblastoma	Glioblastoma Multiforme
Malignant Neoplasia	BRAIN OR SPINAL CORD	Gliosarcoma
Malignant Neoplasia	BRAIN OR SPINAL CORD	Malignant Lymphoma
Malignant Neoplasia	BRAIN OR SPINAL CORD	Malignant Meningioma	Any Malignant SubType
Malignant Neoplasia	BRAIN OR SPINAL CORD	Malignant peripheral nerve sheath tumor (MPNST)	Any Malignant SubType
Malignant Neoplasia	BRAIN OR SPINAL CORD	Malignant peripheral nerve sheath tumor (MPNST)	Epithelioid
Malignant Neoplasia	BRAIN OR SPINAL CORD	Malignant peripheral nerve sheath tumor (MPNST)	Melanotic
Malignant Neoplasia	BRAIN OR SPINAL CORD	Malignant peripheral nerve sheath tumor (MPNST)	No Special Type/Typical/Conventional
Malignant Neoplasia	BRAIN OR SPINAL CORD	Medulloblastoma	Any Malignant SubType
Malignant Neoplasia	BRAIN OR SPINAL CORD	Medulloblastoma	Desmoplastic
Malignant Neoplasia	BRAIN OR SPINAL CORD	Medulloblastoma	Large Cell
Malignant Neoplasia	BRAIN OR SPINAL CORD	Medulloblastoma	Melanotic
Malignant Neoplasia	BRAIN OR SPINAL CORD	Medulloblastoma	No Special Type/Typical/Conventional
Malignant Neoplasia	BRAIN OR SPINAL CORD	Medulloepithelioma
Malignant Neoplasia	BRAIN OR SPINAL CORD	Meningioma	Anaplastic
Malignant Neoplasia	BRAIN OR SPINAL CORD	Meningioma	Rhabdoid
Malignant Neoplasia	BRAIN OR SPINAL CORD	Mixed germ cell tumor
Malignant Neoplasia	BRAIN OR SPINAL CORD	Mixed Glioma
Malignant Neoplasia	BRAIN OR SPINAL CORD	Neuroblastoma
Malignant Neoplasia	BRAIN OR SPINAL CORD	Oligoastrocytoma	Anaplastic
Malignant Neoplasia	BRAIN OR SPINAL CORD	Oligodendroglioma	Anaplastic
Malignant Neoplasia	BRAIN OR SPINAL CORD	Pineal parenchymal tumor of intermediate differentiation
Malignant Neoplasia	BRAIN OR SPINAL CORD	Pineoblastoma
Malignant Neoplasia	BRAIN OR SPINAL CORD	Primitive neuroectodermal tumor (PNET)/Ewing's
Malignant Neoplasia	BRAIN OR SPINAL CORD	Teratoma	Immature
Malignant Neoplasia	BRAIN OR SPINAL CORD	Teratoma	Mature
Malignant Neoplasia	BRAIN OR SPINAL CORD	Teratoma	With Malignant Transformation
Malignant Neoplasia	BRAIN OR SPINAL CORD	Yolk sac tumor
Malignant Neoplasia	BREAST	Adenoid cystic
Malignant Neoplasia	BREAST	Angiosarcoma
Malignant Neoplasia	BREAST	Any Invasive Carcinomas
Malignant Neoplasia	BREAST	Any Malignant Type
Malignant Neoplasia	BREAST	Apocrine
Malignant Neoplasia	BREAST	Carcinoma with spindle cell metaplasia
Malignant Neoplasia	BREAST	Carcinoma with squamous metaplasia
Malignant Neoplasia	BREAST	Cystosarcoma Phyllodes Tumor
Malignant Neoplasia	BREAST	Invasive carcinoma (NOS)
Malignant Neoplasia	BREAST	Invasive Cribriform	Any Malignant SubType
Malignant Neoplasia	BREAST	Invasive Cribriform	Solid Variant
Malignant Neoplasia	BREAST	Invasive Cribriform	Typical
Malignant Neoplasia	BREAST	Invasive ductal carcinoma	No Special Type/Typical/Conventional
Malignant Neoplasia	BREAST	Invasive ductal carcinoma	Any Malignant SubType
Malignant Neoplasia	BREAST	Invasive ductal carcinoma	with Clinical Diagnosis of Inflammatory Breast Carcinoma
Malignant Neoplasia	BREAST	Invasive ductal carcinoma	With Extensive Intraductal Component
Malignant Neoplasia	BREAST	Invasive ductal carcinoma	With Paget's Disease
Malignant Neoplasia	BREAST	Invasive lobular	Alveolar Type
Malignant Neoplasia	BREAST	Invasive lobular	Any Malignant SubType
Malignant Neoplasia	BREAST	Invasive lobular	Classic Type
Malignant Neoplasia	BREAST	Invasive lobular	Pleomorphic Type
Malignant Neoplasia	BREAST	Invasive Micropapillary Carcinoma
Malignant Neoplasia	BREAST	Medullary
Malignant Neoplasia	BREAST	Metaplastic Carcinoma	Any Malignant SubType
Malignant Neoplasia	BREAST	Metaplastic Carcinoma	Biphasic
Malignant Neoplasia	BREAST	Metaplastic Carcinoma	Monophasic
Malignant Neoplasia	BREAST	Mucinous
Malignant Neoplasia	BREAST	Secretory (juvenile)
Malignant Neoplasia	BREAST	Squamous cell carcinoma
Malignant Neoplasia	BREAST	Tubular
Malignant Neoplasia	CARTILAGE	Any Malignant Type
Malignant Neoplasia	CARTILAGE	Chondrosarcoma	Any Malignant SubType
Malignant Neoplasia	CARTILAGE	Chondrosarcoma	Central, primary, and secondary
Malignant Neoplasia	CARTILAGE	Chondrosarcoma	Clear cell
Malignant Neoplasia	CARTILAGE	Chondrosarcoma	Dedifferentiated
Malignant Neoplasia	CARTILAGE	Chondrosarcoma	Mesenchymal
Malignant Neoplasia	CARTILAGE	Chondrosarcoma	Peripheral
Malignant Neoplasia	CERVIX	Adenocarcinoma	Any Malignant SubType
Malignant Neoplasia	CERVIX	Adenocarcinoma	Endocervical Type
Malignant Neoplasia	CERVIX	Adenocarcinoma	Endometrioid
Malignant Neoplasia	CERVIX	Adenocarcinoma	Intestinal Type
Malignant Neoplasia	CERVIX	Adenocarcinoma	Mucinous
Malignant Neoplasia	CERVIX	Adenocarcinoma	No Special Type/Typical/Conventional
Malignant Neoplasia	CERVIX	Adenocarcinoma	with HPV
Malignant Neoplasia	CERVIX	Adenosquamous carcinoma	With HPV
Malignant Neoplasia	CERVIX	Adenosquamous carcinoma
Malignant Neoplasia	CERVIX	Any Malignant Type
Malignant Neoplasia	CERVIX	Clear Cell Carcinoma
Malignant Neoplasia	CERVIX	Squamous Cell Carcinoma	Any Malignant SubType
Malignant Neoplasia	CERVIX	Squamous Cell Carcinoma	Keratinizing
Malignant Neoplasia	CERVIX	Squamous Cell Carcinoma	No Special Type/Typical/Conventional
Malignant Neoplasia	CERVIX	Squamous Cell Carcinoma	Non-keratinizing
Malignant Neoplasia	CERVIX	Squamous Cell Carcinoma	With HPV
Malignant Neoplasia	COLON OR RECTUM	Adenocarcinoma	Any Malignant SubType
Malignant Neoplasia	COLON OR RECTUM	Adenocarcinoma	Arising in a Polyp
Malignant Neoplasia	COLON OR RECTUM	Adenocarcinoma	Mucinous
Malignant Neoplasia	COLON OR RECTUM	Adenocarcinoma	No Special Type/Typical/Conventional
Malignant Neoplasia	COLON OR RECTUM	Adenocarcinoma	With Mucinous Differentiation
Malignant Neoplasia	COLON OR RECTUM	Any Malignant Type
Malignant Neoplasia	COLON OR RECTUM	Carcinoma with signet ring cell features
Malignant Neoplasia	COLON OR RECTUM	Gastrointestinal Stromal Tumor (GIST)	Malignant
Malignant Neoplasia	COLON OR RECTUM	Medullary carcinoma
Malignant Neoplasia	COLON OR RECTUM	Signet-ring cell carcinoma
Malignant Neoplasia	COLON OR RECTUM	Small cell carcinoma
Malignant Neoplasia	COLON OR RECTUM	Undifferentiated carcinoma
Malignant Neoplasia	CRANIAL NERVE	Glioblastoma	Glioblastoma Multiforme
Malignant Neoplasia	ESOPHAGUS	Adenocarcinoma
Malignant Neoplasia	ESOPHAGUS	Adenosquamous carcinoma
Malignant Neoplasia	ESOPHAGUS	Any Malignant Type
Malignant Neoplasia	ESOPHAGUS	Leiomyosarcoma
Malignant Neoplasia	ESOPHAGUS	Mucoepidermoid Carcinoma
Malignant Neoplasia	ESOPHAGUS	Signet Ring Cell Carcinoma
Malignant Neoplasia	ESOPHAGUS	Small cell carcinoma
Malignant Neoplasia	ESOPHAGUS	Squamous cell carcinoma
Malignant Neoplasia	ESOPHAGUS	Undifferentiated carcinoma
Malignant Neoplasia	EXTRAADRENAL NEURAL TISSUE	Malignant Paraganglioma
Malignant Neoplasia	EXTRAHEPATIC BILE DUCTS	Adenocarcinoma	Any Malignant SubType
Malignant Neoplasia	EXTRAHEPATIC BILE DUCTS	Adenocarcinoma	Clear Cell
Malignant Neoplasia	EXTRAHEPATIC BILE DUCTS	Adenocarcinoma	Gastric Folveolar Type
Malignant Neoplasia	EXTRAHEPATIC BILE DUCTS	Adenocarcinoma	Intestinal Type
Malignant Neoplasia	EXTRAHEPATIC BILE DUCTS	Adenocarcinoma	Mucinous
Malignant Neoplasia	EXTRAHEPATIC BILE DUCTS	Adenocarcinoma	No Special Type/Typical/Conventional
Malignant Neoplasia	EXTRAHEPATIC BILE DUCTS	Adenocarcinoma	Papillary
Malignant Neoplasia	EXTRAHEPATIC BILE DUCTS	Adenosquamous carcinoma
Malignant Neoplasia	EXTRAHEPATIC BILE DUCTS	Signet-ring cell carcinoma
Malignant Neoplasia	FALLOPIAN TUBE	Any Adenocarcinoma
Malignant Neoplasia	FALLOPIAN TUBE	Any Malignant Type
Malignant Neoplasia	FALLOPIAN TUBE	Clear cell carcinoma
Malignant Neoplasia	FALLOPIAN TUBE	Endometrioid carcinoma/adenocarcinoma
Malignant Neoplasia	FALLOPIAN TUBE	Leiomyosarcoma
Malignant Neoplasia	FALLOPIAN TUBE	Mucinous carcinoma/adenocarcinoma
Malignant Neoplasia	FALLOPIAN TUBE	Serous carcinoma/adenocarcinoma
Malignant Neoplasia	FALLOPIAN TUBE	Squamous cell carcinoma
Malignant Neoplasia	FALLOPIAN TUBE	Transitional cell carcinoma
Malignant Neoplasia	FALLOPIAN TUBE	Undifferentiated carcinoma
Malignant Neoplasia	GALLBLADDER	Adenocarcinoma	Any Malignant SubType
Malignant Neoplasia	GALLBLADDER	Adenocarcinoma	Clear Cell
Malignant Neoplasia	GALLBLADDER	Adenocarcinoma	Gastric Folveolar Type
Malignant Neoplasia	GALLBLADDER	Adenocarcinoma	Intestinal Type
Malignant Neoplasia	GALLBLADDER	Adenocarcinoma	Mucinous
Malignant Neoplasia	GALLBLADDER	Adenocarcinoma	No Special Type/Typical/Conventional
Malignant Neoplasia	GALLBLADDER	Adenocarcinoma	Papillary
Malignant Neoplasia	GALLBLADDER	Adenosquamous Carcinoma
Malignant Neoplasia	GALLBLADDER	Any Malignant Type
Malignant Neoplasia	GALLBLADDER	Cholangiocarcinoma
Malignant Neoplasia	GALLBLADDER	Large Cell Neuroendocrine Carcinoma
Malignant Neoplasia	GALLBLADDER	Small cell Carcinoma
Malignant Neoplasia	GALLBLADDER	Undifferentiated Carcinoma
Malignant Neoplasia	GI TRACT	Neuroendocrine Carcinoma
Malignant Neoplasia	HEART	Angiosarcoma
Malignant Neoplasia	HEART	Fibrosarcoma
Malignant Neoplasia	HEART	Leiomyosarcoma
Malignant Neoplasia	HEART	Malignant fibrous histiocytoma
Malignant Neoplasia	HEART	Malignant mesenchymoma
Malignant Neoplasia	HEART	Malignant schwannoma (malignant peripheral nerve sheath tumor)
Malignant Neoplasia	HEART	Myxosarcoma
Malignant Neoplasia	HEART	Osteosarcoma
Malignant Neoplasia	HEART	Rhabdomyosarcoma
Malignant Neoplasia	HEART	Sarcoma
Malignant Neoplasia	HEART	Synovial sarcoma
Malignant Neoplasia	HEMATOPOIETIC OR LYMPHORETICULAR SYSTEMS	Acute leukemia of ambiguous lineage	Bilineal acute leukemia
Malignant Neoplasia	HEMATOPOIETIC OR LYMPHORETICULAR SYSTEMS	Acute leukemia of ambiguous lineage	Biphenotypic acute leukemia
Malignant Neoplasia	HEMATOPOIETIC OR LYMPHORETICULAR SYSTEMS	Acute leukemia of ambiguous lineage	Undifferentiated acute leukemia
Malignant Neoplasia	HEMATOPOIETIC OR LYMPHORETICULAR SYSTEMS	Acute myeloid leukemia and myelodysplastic syndromes, therapy-related	Alkylating agent-related
Malignant Neoplasia	HEMATOPOIETIC OR LYMPHORETICULAR SYSTEMS	Acute myeloid leukemia and myelodysplastic syndromes, therapy-related	Topoisomerase type II inhibitor-related (some may be lymphoid)
Malignant Neoplasia	HEMATOPOIETIC OR LYMPHORETICULAR SYSTEMS	Acute myeloid leukemia not otherwise categorized	Acute basophilic leukemia (FAB M2-baso)
Malignant Neoplasia	HEMATOPOIETIC OR LYMPHORETICULAR SYSTEMS	Acute myeloid leukemia not otherwise categorized	Acute erythroid leukemia (FAB M6)
Malignant Neoplasia	HEMATOPOIETIC OR LYMPHORETICULAR SYSTEMS	Acute myeloid leukemia not otherwise categorized	Acute megakaryoblastic leukemia (FAB M7)
Malignant Neoplasia	HEMATOPOIETIC OR LYMPHORETICULAR SYSTEMS	Acute myeloid leukemia not otherwise categorized	Acute monoblastic and monocytic leukemia (FAB M5)
Malignant Neoplasia	HEMATOPOIETIC OR LYMPHORETICULAR SYSTEMS	Acute myeloid leukemia not otherwise categorized	Acute myelomonocytic leukemia (FAB M4)
Malignant Neoplasia	HEMATOPOIETIC OR LYMPHORETICULAR SYSTEMS	Acute myeloid leukemia not otherwise categorized	Acute panmyelosis with myelofibrosis
Malignant Neoplasia	HEMATOPOIETIC OR LYMPHORETICULAR SYSTEMS	Acute myeloid leukemia not otherwise categorized	AML minimally differentiated (FAB M0)
Malignant Neoplasia	HEMATOPOIETIC OR LYMPHORETICULAR SYSTEMS	Acute myeloid leukemia not otherwise categorized	AML with maturation (FAB M2)
Malignant Neoplasia	HEMATOPOIETIC OR LYMPHORETICULAR SYSTEMS	Acute myeloid leukemia not otherwise categorized	AML without maturation (FAB M1)
Malignant Neoplasia	HEMATOPOIETIC OR LYMPHORETICULAR SYSTEMS	Acute myeloid leukemia not otherwise categorized	Any Acute Myeloid Leukemia
Malignant Neoplasia	HEMATOPOIETIC OR LYMPHORETICULAR SYSTEMS	Acute myeloid leukemia not otherwise categorized	Myeloid sarcoma
Malignant Neoplasia	HEMATOPOIETIC OR LYMPHORETICULAR SYSTEMS	Acute myeloid leukemia with multilineage dysplasia	Following a myelodysplastic syndrome or myelodysplastic syndrome or myeloproliferative disorder
Malignant Neoplasia	HEMATOPOIETIC OR LYMPHORETICULAR SYSTEMS	Acute myeloid leukemia with multilineage dysplasia	Without antecedent myelodysplastic syndrome
Malignant Neoplasia	HEMATOPOIETIC OR LYMPHORETICULAR SYSTEMS	Acute myeloid leukemia with recurrent genetic abnormalities	Acute promyelocytic leukemia t(15;17)(q22;q12) and variants
Malignant Neoplasia	HEMATOPOIETIC OR LYMPHORETICULAR SYSTEMS	Acute myeloid leukemia with recurrent genetic abnormalities	AML with 11q23 (MLL) abnormality
Malignant Neoplasia	HEMATOPOIETIC OR LYMPHORETICULAR SYSTEMS	Acute myeloid leukemia with recurrent genetic abnormalities	AML with abnormal bone marrow eosinophils inv(16) or t(16;16) or t(16;16)(p13;q22),CBFb or MYH11
Malignant Neoplasia	HEMATOPOIETIC OR LYMPHORETICULAR SYSTEMS	Acute myeloid leukemia with recurrent genetic abnormalities	AML with t(8;21)(q22;q22)
Malignant Neoplasia	HEMATOPOIETIC OR LYMPHORETICULAR SYSTEMS	Any Leukemia
Malignant Neoplasia	HEMATOPOIETIC OR LYMPHORETICULAR SYSTEMS	Any Malignant Type
Malignant Neoplasia	HEMATOPOIETIC OR LYMPHORETICULAR SYSTEMS	Any Mature T-cell and NK Neoplasms and Any Mature B-Cell Neoplasm (Non-Hodgkin's Lymphoma/Leukemia)	Any Non-Hodgkin's Lymphoma
Malignant Neoplasia	HEMATOPOIETIC OR LYMPHORETICULAR SYSTEMS	Chronic Myeloproliferative Diseases	Chronic eosinophilic leukemia or hypereosinophilic syndrome
Malignant Neoplasia	HEMATOPOIETIC OR LYMPHORETICULAR SYSTEMS	Chronic Myeloproliferative Diseases	Chronic myelogenous leukemia
Malignant Neoplasia	HEMATOPOIETIC OR LYMPHORETICULAR SYSTEMS	Chronic Myeloproliferative Diseases	Chronic neutrophilic leukemia
Malignant Neoplasia	HEMATOPOIETIC OR LYMPHORETICULAR SYSTEMS	Histiocytic and Dendritic-cell Neoplasms	Any Malignant SubType
Malignant Neoplasia	HEMATOPOIETIC OR LYMPHORETICULAR SYSTEMS	Histiocytic and Dendritic-cell Neoplasms	Dendritic cell sarcoma, not otherwise specified
Malignant Neoplasia	HEMATOPOIETIC OR LYMPHORETICULAR SYSTEMS	Histiocytic and Dendritic-cell Neoplasms	Follicular dendritic cell sarcoma or tumor
Malignant Neoplasia	HEMATOPOIETIC OR LYMPHORETICULAR SYSTEMS	Histiocytic and Dendritic-cell Neoplasms	Histiocytic sarcoma
Malignant Neoplasia	HEMATOPOIETIC OR LYMPHORETICULAR SYSTEMS	Histiocytic and Dendritic-cell Neoplasms	Interdigitating dendritic cell sarcoma or tumor
Malignant Neoplasia	HEMATOPOIETIC OR LYMPHORETICULAR SYSTEMS	Histiocytic and Dendritic-cell Neoplasms	Langerhan's cell histiocytosis/Histiocytosis X
Malignant Neoplasia	HEMATOPOIETIC OR LYMPHORETICULAR SYSTEMS	Histiocytic and Dendritic-cell Neoplasms	Langerhan's cell sarcoma
Malignant Neoplasia	HEMATOPOIETIC OR LYMPHORETICULAR SYSTEMS	Hodgkin's Disease	Any Malignant SubType
Malignant Neoplasia	HEMATOPOIETIC OR LYMPHORETICULAR SYSTEMS	Hodgkin's Disease	Lymphocyte-depleted
Malignant Neoplasia	HEMATOPOIETIC OR LYMPHORETICULAR SYSTEMS	Hodgkin's Disease	Lymphocyte-rich
Malignant Neoplasia	HEMATOPOIETIC OR LYMPHORETICULAR SYSTEMS	Hodgkin's Disease	Mixed cellularity
Malignant Neoplasia	HEMATOPOIETIC OR LYMPHORETICULAR SYSTEMS	Hodgkin's Disease	Nodular lymphocyte predominant
Malignant Neoplasia	HEMATOPOIETIC OR LYMPHORETICULAR SYSTEMS	Hodgkin's Disease	Nodular sclerosis
Malignant Neoplasia	HEMATOPOIETIC OR LYMPHORETICULAR SYSTEMS	Mastocytosis	Aggressive systemic mastocytosis
Malignant Neoplasia	HEMATOPOIETIC OR LYMPHORETICULAR SYSTEMS	Mastocytosis	Indolent systemic mastocytosis
Malignant Neoplasia	HEMATOPOIETIC OR LYMPHORETICULAR SYSTEMS	Mastocytosis	Mast cell leukemia
Malignant Neoplasia	HEMATOPOIETIC OR LYMPHORETICULAR SYSTEMS	Mastocytosis	Mast cell sarcoma
Malignant Neoplasia	HEMATOPOIETIC OR LYMPHORETICULAR SYSTEMS	Mastocytosis	Systemic mastocytosis with associated clonal, hematologic non-mast-cell lineage disease
Malignant Neoplasia	HEMATOPOIETIC OR LYMPHORETICULAR SYSTEMS	Mature B-cell Neoplasm (Non-Hodgkin's Lymphoma and Leukemia)	Any Malignant SubType
Malignant Neoplasia	HEMATOPOIETIC OR LYMPHORETICULAR SYSTEMS	Mature B-cell Neoplasm (Non-Hodgkin's Lymphoma and Leukemia)	B-cell prolymphocytic leukemia
Malignant Neoplasia	HEMATOPOIETIC OR LYMPHORETICULAR SYSTEMS	Mature B-cell Neoplasm (Non-Hodgkin's Lymphoma and Leukemia)	Burkitt &Atypical Burkett/Burkett-like lymphoma or leukemia
Malignant Neoplasia	HEMATOPOIETIC OR LYMPHORETICULAR SYSTEMS	Mature B-cell Neoplasm (Non-Hodgkin's Lymphoma and Leukemia)	Burkitt lymphoma or leukemia
Malignant Neoplasia	HEMATOPOIETIC OR LYMPHORETICULAR SYSTEMS	Mature B-cell Neoplasm (Non-Hodgkin's Lymphoma and Leukemia)	Chronic lymphocytic leukemia or small lymphocytic lymphoma
Malignant Neoplasia	HEMATOPOIETIC OR LYMPHORETICULAR SYSTEMS	Mature B-cell Neoplasm (Non-Hodgkin's Lymphoma and Leukemia)	Diffuse Large B-cell Lymphoma
Malignant Neoplasia	HEMATOPOIETIC OR LYMPHORETICULAR SYSTEMS	Mature B-cell Neoplasm (Non-Hodgkin's Lymphoma and Leukemia)	Extraosseus plasmacytoma
Malignant Neoplasia	HEMATOPOIETIC OR LYMPHORETICULAR SYSTEMS	Mature B-cell Neoplasm (Non-Hodgkin's Lymphoma and Leukemia)	Follicular lymphoma, any grade
Malignant Neoplasia	HEMATOPOIETIC OR LYMPHORETICULAR SYSTEMS	Mature B-cell Neoplasm (Non-Hodgkin's Lymphoma and Leukemia)	Follicular lymphoma, cutaneous follicle center sub-type
Malignant Neoplasia	HEMATOPOIETIC OR LYMPHORETICULAR SYSTEMS	Mature B-cell Neoplasm (Non-Hodgkin's Lymphoma and Leukemia)	Follicular lymphoma, diffuse follicle center cell sub-type, grade 2
Malignant Neoplasia	HEMATOPOIETIC OR LYMPHORETICULAR SYSTEMS	Mature B-cell Neoplasm (Non-Hodgkin's Lymphoma and Leukemia)	Follicular lymphoma, diffuse follicle center sub-type, grade 1
Malignant Neoplasia	HEMATOPOIETIC OR LYMPHORETICULAR SYSTEMS	Mature B-cell Neoplasm (Non-Hodgkin's Lymphoma and Leukemia)	Follicular lymphoma, grade 1 (0-5 centroblasts per HPF)
Malignant Neoplasia	HEMATOPOIETIC OR LYMPHORETICULAR SYSTEMS	Mature B-cell Neoplasm (Non-Hodgkin's Lymphoma and Leukemia)	Follicular lymphoma, grade 2 (6-15 centroblasts per HPF)
Malignant Neoplasia	HEMATOPOIETIC OR LYMPHORETICULAR SYSTEMS	Mature B-cell Neoplasm (Non-Hodgkin's Lymphoma and Leukemia)	Follicular lymphoma, grade 3 (greater than 15 centroblasts per HPF)
Malignant Neoplasia	HEMATOPOIETIC OR LYMPHORETICULAR SYSTEMS	Mature B-cell Neoplasm (Non-Hodgkin's Lymphoma and Leukemia)	Hairy cell leukemia
Malignant Neoplasia	HEMATOPOIETIC OR LYMPHORETICULAR SYSTEMS	Mature B-cell Neoplasm (Non-Hodgkin's Lymphoma and Leukemia)	Lymphoplasmacytic lymphoma
Malignant Neoplasia	HEMATOPOIETIC OR LYMPHORETICULAR SYSTEMS	Mature B-cell Neoplasm (Non-Hodgkin's Lymphoma and Leukemia)	Mantle cell lymphoma
Malignant Neoplasia	HEMATOPOIETIC OR LYMPHORETICULAR SYSTEMS	Mature B-cell Neoplasm (Non-Hodgkin's Lymphoma and Leukemia)	Mediastinal (thymic) large B-cell lymphoma
Malignant Neoplasia	HEMATOPOIETIC OR LYMPHORETICULAR SYSTEMS	Mature B-cell Neoplasm (Non-Hodgkin's Lymphoma and Leukemia)	Nodal marginal zone B-cell lymphoma
Malignant Neoplasia	HEMATOPOIETIC OR LYMPHORETICULAR SYSTEMS	Mature B-cell Neoplasm (Non-Hodgkin's Lymphoma and Leukemia)	Plasma cell myeloma/Multiple myeloma
Malignant Neoplasia	HEMATOPOIETIC OR LYMPHORETICULAR SYSTEMS	Mature B-cell Neoplasm (Non-Hodgkin's Lymphoma and Leukemia)	Primary effusion lymphoma
Malignant Neoplasia	HEMATOPOIETIC OR LYMPHORETICULAR SYSTEMS	Mature B-cell Neoplasm (Non-Hodgkin's Lymphoma and Leukemia)	Solitary plasmacytoma of bone
Malignant Neoplasia	HEMATOPOIETIC OR LYMPHORETICULAR SYSTEMS	Mature B-cell Neoplasm (Non-Hodgkin's Lymphoma and Leukemia)	Splenic marginal zone lymphoma
Malignant Neoplasia	HEMATOPOIETIC OR LYMPHORETICULAR SYSTEMS	Mature B-cell Neoplasm (Non-Hodgkin's Lymphoma and Leukemia)	Subtype cannot be determined
Malignant Neoplasia	HEMATOPOIETIC OR LYMPHORETICULAR SYSTEMS	Mature T-cell and NK-cell Neoplasms (Non-Hodgkins Lymphoma and Leukemia)	Adult T-cell leukemia or lymphoma
Malignant Neoplasia	HEMATOPOIETIC OR LYMPHORETICULAR SYSTEMS	Mature T-cell and NK-cell Neoplasms (Non-Hodgkins Lymphoma and Leukemia)	Aggressive NK-cell leukemia
Malignant Neoplasia	HEMATOPOIETIC OR LYMPHORETICULAR SYSTEMS	Mature T-cell and NK-cell Neoplasms (Non-Hodgkins Lymphoma and Leukemia)	Anaplastic large cell lymphoma
Malignant Neoplasia	HEMATOPOIETIC OR LYMPHORETICULAR SYSTEMS	Mature T-cell and NK-cell Neoplasms (Non-Hodgkins Lymphoma and Leukemia)	Angioimmunoblastic T-cell lymphoma
Malignant Neoplasia	HEMATOPOIETIC OR LYMPHORETICULAR SYSTEMS	Mature T-cell and NK-cell Neoplasms (Non-Hodgkins Lymphoma and Leukemia)	Any Malignant SubType
Malignant Neoplasia	HEMATOPOIETIC OR LYMPHORETICULAR SYSTEMS	Mature T-cell and NK-cell Neoplasms (Non-Hodgkins Lymphoma and Leukemia)	Enteropathy-type T-cell lymphoma
Malignant Neoplasia	HEMATOPOIETIC OR LYMPHORETICULAR SYSTEMS	Mature T-cell and NK-cell Neoplasms (Non-Hodgkins Lymphoma and Leukemia)	Extranodal NK or T-cell lymphoma, nasal type
Malignant Neoplasia	HEMATOPOIETIC OR LYMPHORETICULAR SYSTEMS	Mature T-cell and NK-cell Neoplasms (Non-Hodgkins Lymphoma and Leukemia)	Hepatosplenic T-cell lymphoma
Malignant Neoplasia	HEMATOPOIETIC OR LYMPHORETICULAR SYSTEMS	Mature T-cell and NK-cell Neoplasms (Non-Hodgkins Lymphoma and Leukemia)	Lymphomatoid papulosis
Malignant Neoplasia	HEMATOPOIETIC OR LYMPHORETICULAR SYSTEMS	Mature T-cell and NK-cell Neoplasms (Non-Hodgkins Lymphoma and Leukemia)	Peripheral T-cell lymphoma
Malignant Neoplasia	HEMATOPOIETIC OR LYMPHORETICULAR SYSTEMS	Mature T-cell and NK-cell Neoplasms (Non-Hodgkins Lymphoma and Leukemia)	T-cell large granular lymphocytic leukemia
Malignant Neoplasia	HEMATOPOIETIC OR LYMPHORETICULAR SYSTEMS	Mature T-cell and NK-cell Neoplasms (Non-Hodgkins Lymphoma and Leukemia)	T-cell lymphoma, subtype cannot be determined
Malignant Neoplasia	HEMATOPOIETIC OR LYMPHORETICULAR SYSTEMS	Mature T-cell and NK-cell Neoplasms (Non-Hodgkins Lymphoma and Leukemia)	T-cell prolymphocytic leukemia
Malignant Neoplasia	HEMATOPOIETIC OR LYMPHORETICULAR SYSTEMS	Myelodysplastic or Myeloproliferative Diseases	Atypical chronic myeloid leukemia
Malignant Neoplasia	HEMATOPOIETIC OR LYMPHORETICULAR SYSTEMS	Myelodysplastic or Myeloproliferative Diseases	Chronic myelomonocytic leukemia
Malignant Neoplasia	HEMATOPOIETIC OR LYMPHORETICULAR SYSTEMS	Myelodysplastic or Myeloproliferative Diseases	Juvenile myelomonocytic leukemia
Malignant Neoplasia	HEMATOPOIETIC OR LYMPHORETICULAR SYSTEMS	Precursor B-cell and T-cell Neoplasms (Leukemia or Lymphoma)	Any Acute Lymphocytic Leukemia
Malignant Neoplasia	HEMATOPOIETIC OR LYMPHORETICULAR SYSTEMS	Precursor B-cell and T-cell Neoplasms (Leukemia or Lymphoma)	Precursor B lymphoblastic leukemia or lymphoblastic lymphoma
Malignant Neoplasia	HEMATOPOIETIC OR LYMPHORETICULAR SYSTEMS	Precursor B-cell and T-cell Neoplasms (Leukemia or Lymphoma)	Precursor T lymphoblastic leukemia or lymphoblastic lymphoma
Malignant Neoplasia	KIDNEY	Any Malignant Type
Malignant Neoplasia	KIDNEY	Any Mature T-cell and NK Neoplasms and Any Mature B-Cell Neoplasm (Non-Hodgkin's Lymphoma/Leukemia)	Any Non-Hodgkin's Lymphoma
Malignant Neoplasia	KIDNEY	Clear Cell Sarcoma
Malignant Neoplasia	KIDNEY	Collecting duct carcinoma
Malignant Neoplasia	KIDNEY	Mature B-cell Neoplasm (Non-Hodgkin's Lymphoma and Leukemia)	Any Malignant SubType
Malignant Neoplasia	KIDNEY	Mature B-cell Neoplasm (Non-Hodgkin's Lymphoma and Leukemia)	Diffuse Large B-cell Lymphoma
Malignant Neoplasia	KIDNEY	Neuroblastoma
Malignant Neoplasia	KIDNEY	Renal cell carcinoma	Any Malignant SubType
Malignant Neoplasia	KIDNEY	Renal cell carcinoma	Chromophobe Renal Cell Carcinoma
Malignant Neoplasia	KIDNEY	Renal cell carcinoma	Clear Cell Type
Malignant Neoplasia	KIDNEY	Renal cell carcinoma	Eosinophilic Variant of Chromophobe
Malignant Neoplasia	KIDNEY	Renal cell carcinoma	Papillary Renal Carcinoma
Malignant Neoplasia	KIDNEY	Rhabdoid Tumor
Malignant Neoplasia	KIDNEY	Sarcomatoid carcinoma
Malignant Neoplasia	KIDNEY	Wilms Tumor	Any Malignant SubType
Malignant Neoplasia	KIDNEY	Wilms Tumor	Diffuse Anaplasia
Malignant Neoplasia	KIDNEY	Wilms Tumor	Favorable Histology
Malignant Neoplasia	KIDNEY	Wilms Tumor	Focal Anaplasia
Malignant Neoplasia	LARYNX	Any Malignant Type
Malignant Neoplasia	LARYNX	Mucoepidermoid Carcinoma
Malignant Neoplasia	LARYNX	Non-Salivary Gland Adenocarcinoma	Any Malignant SubType
Malignant Neoplasia	LARYNX	Non-Salivary Gland Adenocarcinoma	Intestinal-type
Malignant Neoplasia	LARYNX	Non-Salivary Gland Adenocarcinoma	No Special Type/Typical/Conventional, any grade
Malignant Neoplasia	LARYNX	Non-Salivary Gland Adenocarcinoma	No Special Type/Typical/Conventional, high grade
Malignant Neoplasia	LARYNX	Non-Salivary Gland Adenocarcinoma	No Special Type/Typical/Conventional, intermediate grade
Malignant Neoplasia	LARYNX	Non-Salivary Gland Adenocarcinoma	No Special Type/Typical/Conventional, low grade
Malignant Neoplasia	LARYNX	Non-Salivary Gland Adenocarcinoma	Papillary
Malignant Neoplasia	LARYNX	Squamous cell carcinoma	Any Malignant SubType
Malignant Neoplasia	LARYNX	Squamous cell carcinoma	Basalioid
Malignant Neoplasia	LARYNX	Squamous cell carcinoma	No Special Type/Typical/Conventional
Malignant Neoplasia	LARYNX	Squamous cell carcinoma	Papillary
Malignant Neoplasia	LARYNX	Squamous cell carcinoma	Spindle Cell
Malignant Neoplasia	LARYNX	Squamous cell carcinoma	Verrucous
Malignant Neoplasia	LIMBS AND ARTICULATED STRUCTURES	Any Malignant Type
Malignant Neoplasia	LIVER OR INTRAHEPATIC BILE DUCTS	Angiosarcoma
Malignant Neoplasia	LIVER OR INTRAHEPATIC BILE DUCTS	Any Malignant Type
Malignant Neoplasia	LIVER OR INTRAHEPATIC BILE DUCTS	Bile duct cystadenocarcinoma
Malignant Neoplasia	LIVER OR INTRAHEPATIC BILE DUCTS	Cholangiocarcinoma, intrahepatic
Malignant Neoplasia	LIVER OR INTRAHEPATIC BILE DUCTS	Combined hepatocellular and cholangiocarcinoma
Malignant Neoplasia	LIVER OR INTRAHEPATIC BILE DUCTS	Embryonal Sarcoma
Malignant Neoplasia	LIVER OR INTRAHEPATIC BILE DUCTS	Hepatoblastoma
Malignant Neoplasia	LIVER OR INTRAHEPATIC BILE DUCTS	Hepatocellular carcinoma	Any Malignant SubType
Malignant Neoplasia	LIVER OR INTRAHEPATIC BILE DUCTS	Hepatocellular carcinoma	Fibrolamellar Variant
Malignant Neoplasia	LIVER OR INTRAHEPATIC BILE DUCTS	Hepatocellular carcinoma	No Special Type/Typical/Conventional
Malignant Neoplasia	LIVER OR INTRAHEPATIC BILE DUCTS	Undifferentiated carcinoma
Malignant Neoplasia	LIVER OR INTRAHEPATIC BILE DUCTS	Undifferentiated mesenchymal sarcoma
Malignant Neoplasia	LUNG	Any Malignant Type
Malignant Neoplasia	LUNG	Any Non-Small Cell Carcinoma
Malignant Neoplasia	LUNG	Adenocarcinoma, not otherwise characterized
Malignant Neoplasia	LUNG	Adenoid cystic carcinoma
Malignant Neoplasia	LUNG	Adenosquamous carcinoma
Malignant Neoplasia	LUNG	Any Neuroendocrine Carcinoma
Malignant Neoplasia	LUNG	Basaloid carcinoma
Malignant Neoplasia	LUNG	Bronchioloalveolar carcinoma
Malignant Neoplasia	LUNG	Bronchioloalveolar carcinoma variant
Malignant Neoplasia	LUNG	Carcinosarcoma
Malignant Neoplasia	LUNG	Combined Small Cell and Non-Small Cell Carciinoma
Malignant Neoplasia	LUNG	Extranodal marginal zone B-cell lymphoma of mucosa-associated lymphoid tissue (MALT lymphoma)
Malignant Neoplasia	LUNG	Large cell neuroendocrine carcinoma
Malignant Neoplasia	LUNG	Large cell undifferentiated carcinoma
Malignant Neoplasia	LUNG	Mucoepidermoid carcinoma
Malignant Neoplasia	LUNG	Other tumor of salivary gland type
Malignant Neoplasia	LUNG	Pulmonary blastoma
Malignant Neoplasia	LUNG	Small cell carcinoma
Malignant Neoplasia	LUNG	Squamous cell carcinoma
Malignant Neoplasia	MESOTHELIUM	Mesothelioma	Any
Malignant Neoplasia	MESOTHELIUM	Mesothelioma	Biphasic
Malignant Neoplasia	MESOTHELIUM	Mesothelioma	Desmoplastic
Malignant Neoplasia	MESOTHELIUM	Mesothelioma	Epithelioid
Malignant Neoplasia	MESOTHELIUM	Mesothelioma	NOS
Malignant Neoplasia	MESOTHELIUM	Mesothelioma	Sarcomatoid
Malignant Neoplasia	MESOTHELIUM	Primary Peritoneal Carcinoma
Malignant Neoplasia	NASOPHARYNGEAL	Any Malignant Type
Malignant Neoplasia	NASOPHARYNGEAL	Esthesio/Olfactory Neuroblastoma
Malignant Neoplasia	NASOPHARYNGEAL	Malignant Melanoma	Any Malignant SubType
Malignant Neoplasia	NASOPHARYNGEAL	Nasopharyngeal Carcinoma	Any Malignant SubType
Malignant Neoplasia	NASOPHARYNGEAL	Nasopharyngeal Carcinoma	Keratinizing
Malignant Neoplasia	NASOPHARYNGEAL	Nasopharyngeal Carcinoma	Non-keratinizing
Malignant Neoplasia	NASOPHARYNGEAL	Nasopharyngeal Carcinoma	Non-keratinizing nasopharyngeal carcinoma, undifferentiated (lymphoepithelioma)
Malignant Neoplasia	NASOPHARYNGEAL	Nasopharyngeal Carcinoma	Non-keratinizing, differentiated
Malignant Neoplasia	NASOPHARYNGEAL	Nasopharyngeal Carcinoma	Non-keratinizing, mixed differentiated and undifferentiated
Malignant Neoplasia	NASOPHARYNGEAL	Non-Salivary Gland Adenocarcinoma	Any Malignant SubType
Malignant Neoplasia	NASOPHARYNGEAL	Non-Salivary Gland Adenocarcinoma	Intestinal-type
Malignant Neoplasia	NASOPHARYNGEAL	Non-Salivary Gland Adenocarcinoma	No Special Type/Typical/Conventional
Malignant Neoplasia	NASOPHARYNGEAL	Non-Salivary Gland Adenocarcinoma	No Special Type/Typical/Conventional, high grade
Malignant Neoplasia	NASOPHARYNGEAL	Non-Salivary Gland Adenocarcinoma	No Special Type/Typical/Conventional, intermediate grade
Malignant Neoplasia	NASOPHARYNGEAL	Non-Salivary Gland Adenocarcinoma	No Special Type/Typical/Conventional, low grade
Malignant Neoplasia	NASOPHARYNGEAL	Non-Salivary Gland Adenocarcinoma	Papillary
Malignant Neoplasia	NASOPHARYNGEAL	Squamous Cell Carcinoma	Adenosquamous carcinoma
Malignant Neoplasia	NASOPHARYNGEAL	Squamous Cell Carcinoma	Any Malignant SubType
Malignant Neoplasia	NASOPHARYNGEAL	Squamous Cell Carcinoma	Basaloid squamous cell carcinoma
Malignant Neoplasia	NASOPHARYNGEAL	Squamous Cell Carcinoma	No Special Type/Typical/Conventional
Malignant Neoplasia	NASOPHARYNGEAL	Squamous Cell Carcinoma	Papillary squamous cell carcinoma
Malignant Neoplasia	NASOPHARYNGEAL	Squamous Cell Carcinoma	Spindle cell squamous carcinoma
Malignant Neoplasia	NASOPHARYNGEAL	Squamous Cell Carcinoma	Verrucous carcinoma
Malignant Neoplasia	OPHTHALMIC	Any Malignant Type
Malignant Neoplasia	OPHTHALMIC	Lacrimal Gland Carcinoma
Malignant Neoplasia	OPHTHALMIC	Medulloepithelioma
Malignant Neoplasia	OPHTHALMIC	Melanoma	Uveal
Malignant Neoplasia	OPHTHALMIC	Melanoma	Uveal-amelanotic
Malignant Neoplasia	OPHTHALMIC	Retinoblastoma
Malignant Neoplasia	OROPHARYNX	Adenosquamous carcinoma
Malignant Neoplasia	OROPHARYNX	Ameloblastoma	Malignant
Malignant Neoplasia	OROPHARYNX	Any Malignant Type
Malignant Neoplasia	OROPHARYNX	Any Mature T-cell and NK Neoplasms and Any Mature B-Cell Neoplasm (Non-Hodgkin's Lymphoma/Leukemia)	Any Non-Hodgkin's Lymphoma
Malignant Neoplasia	OROPHARYNX	Mature B-cell Neoplasm (Non-Hodgkin's Lymphoma and Leukemia)	Any Malignant SubType
Malignant Neoplasia	OROPHARYNX	Mature B-cell Neoplasm (Non-Hodgkin's Lymphoma and Leukemia)	Diffuse Large B-cell Lymphoma
Malignant Neoplasia	OROPHARYNX	Mature T-cell and NK-cell Neoplasms (Non-Hodgkins Lymphoma and Leukemia)	Any Malignant SubType
Malignant Neoplasia	OROPHARYNX	Non-Salivary Gland Adenocarcinoma	Any Malignant SubType
Malignant Neoplasia	OROPHARYNX	Non-Salivary Gland Adenocarcinoma	Intestinal-type
Malignant Neoplasia	OROPHARYNX	Non-Salivary Gland Adenocarcinoma	No Special Type/Typical/Conventional
Malignant Neoplasia	OROPHARYNX	Non-Salivary Gland Adenocarcinoma	No Special Type/Typical/Conventional, high grade
Malignant Neoplasia	OROPHARYNX	Non-Salivary Gland Adenocarcinoma	No Special Type/Typical/Conventional, intermediate grade
Malignant Neoplasia	OROPHARYNX	Non-Salivary Gland Adenocarcinoma	No Special Type/Typical/Conventional, low grade
Malignant Neoplasia	OROPHARYNX	Non-Salivary Gland Adenocarcinoma	Papillary
Malignant Neoplasia	OROPHARYNX	Post Transpant Lymphoproliferative Disorder
Malignant Neoplasia	OROPHARYNX	Salivary & Non-Salivary Gland Adenocarcinoma	Any Malignant SubType
Malignant Neoplasia	OROPHARYNX	Sarcoma
Malignant Neoplasia	OROPHARYNX	Squamous cell carcinoma	Any Malignant SubType
Malignant Neoplasia	OROPHARYNX	Squamous cell carcinoma	Basalioid
Malignant Neoplasia	OROPHARYNX	Squamous cell carcinoma	No Special Type/Typical/Conventional
Malignant Neoplasia	OROPHARYNX	Squamous cell carcinoma	Papillary
Malignant Neoplasia	OROPHARYNX	Squamous cell carcinoma	Spindle Cell
Malignant Neoplasia	OROPHARYNX	Squamous cell carcinoma	Verrucous
Malignant Neoplasia	OVARY	Any Malignant Type
Malignant Neoplasia	OVARY	Adenosquamous carcinoma
Malignant Neoplasia	OVARY	Any Malignant Germ Cell Tumor
Malignant Neoplasia	OVARY	Borderline Tumors with Microinvasion	Any Malignant SubType
Malignant Neoplasia	OVARY	Borderline Tumors with Microinvasion	Clear Cell
Malignant Neoplasia	OVARY	Borderline Tumors with Microinvasion	Endometrioid
Malignant Neoplasia	OVARY	Borderline Tumors with Microinvasion	Mixed Epithelial
Malignant Neoplasia	OVARY	Borderline Tumors with Microinvasion	Mucinous
Malignant Neoplasia	OVARY	Borderline Tumors with Microinvasion	Serous
Malignant Neoplasia	OVARY	Borderline Tumors with Microinvasion	Transitional (Proliferating Brenner's Tumor)
Malignant Neoplasia	OVARY	Carcinoma	Any Malignant SubType
Malignant Neoplasia	OVARY	Carcinoma	Clear Cell
Malignant Neoplasia	OVARY	Carcinoma	Endometrioid
Malignant Neoplasia	OVARY	Carcinoma	Mixed Epithelial
Malignant Neoplasia	OVARY	Carcinoma	Mucinous
Malignant Neoplasia	OVARY	Carcinoma	Serous
Malignant Neoplasia	OVARY	Carcinoma	Transitional Cell (Malignant Brenner's Tumor)
Malignant Neoplasia	OVARY	Choriocarcinoma	Any
Malignant Neoplasia	OVARY	Choriocarcinoma	Biphasic
Malignant Neoplasia	OVARY	Choriocarcinoma	Monophasic
Malignant Neoplasia	OVARY	Diffuse embryoma
Malignant Neoplasia	OVARY	Dysgerminoma
Malignant Neoplasia	OVARY	Embryonal carcinoma
Malignant Neoplasia	OVARY	Hepatoid Carcinoma/Adenocarcinoma
Malignant Neoplasia	OVARY	Malignant Mixed Mullerian Tumor
Malignant Neoplasia	OVARY	Malignant Tumor of Wolffian Origin/Female Adnexal tumors of Woffian Origin/Wolffian Carcinoma
Malignant Neoplasia	OVARY	Mixed germ cell tumor							TESTIS	Sex Cord-Stromal Tumor	Sertoli-Leydig Cell Tumor	Malignant	TESTIS	Sex Cord-Stromal Tumor	Sertoli-Leydig Cell Tumor	Malignant	TESTIS	Sex Cord-Stromal Tumor	Sertoli-Leydig Cell Tumor	Malignant	TESTIS	Sex Cord-Stromal Tumor	Sertoli-Leydig Cell Tumor	Malignant	TESTIS	Sex Cord-Stromal Tumor	Sertoli-Leydig Cell Tumor	Malignant	TESTIS	Sex Cord-Stromal Tumor	Sertoli-Leydig Cell Tumor	Malignant	TESTIS	Sex Cord-Stromal Tumor	Sertoli-Leydig Cell Tumor	Malignant	TESTIS	Sex Cord-Stromal Tumor	Sertoli-Leydig Cell Tumor	Malignant	TESTIS	Sex Cord-Stromal Tumor	Sertoli-Leydig Cell Tumor	Malignant	TESTIS	Sex Cord-Stromal Tumor	Sertoli-Leydig Cell Tumor	Malignant	TESTIS
Malignant Neoplasia	OVARY	Placental site trophoblastic tumor
Malignant Neoplasia	OVARY	Polyembryoma
Malignant Neoplasia	OVARY	Sarcoma
Malignant Neoplasia	OVARY	Sex Cord-Stromal Tumor	Granulosa Cell Tumor, Adult
Malignant Neoplasia	OVARY	Sex Cord-Stromal Tumor	Sertoli Cell Tumor
Malignant Neoplasia	OVARY	Sex Cord-Stromal Tumor	Sertoli-Leydig Cell Tumor
Malignant Neoplasia	OVARY	Small Cell Carcinoma
Malignant Neoplasia	OVARY	Teratoma	With Secondary Malignant Tumor
Malignant Neoplasia	OVARY	Undifferentiated carcinoma
Malignant Neoplasia	OVARY	Yolk sac tumor
Malignant Neoplasia	PANCREAS	Acinar cell carcinoma
Malignant Neoplasia	PANCREAS	Acinar cell cystadenocarcinoma
Malignant Neoplasia	PANCREAS	Adenosquamous carcinoma
Malignant Neoplasia	PANCREAS	Any Adenocarcinoma
Malignant Neoplasia	PANCREAS	Any Malignant Type
Malignant Neoplasia	PANCREAS	Cystadenocarcinoma	Any Malignant SubType
Malignant Neoplasia	PANCREAS	Cystadenocarcinoma	Mucinous
Malignant Neoplasia	PANCREAS	Cystadenocarcinoma	Serous
Malignant Neoplasia	PANCREAS	Ductal adenocarcinoma
Malignant Neoplasia	PANCREAS	Invasive papillary-mucinous carcinoma
Malignant Neoplasia	PANCREAS	Mixed acinar-endocrine carcinoma
Malignant Neoplasia	PANCREAS	Mixed ductal-endocrine carcinoma
Malignant Neoplasia	PANCREAS	Mucinous noncystic carcinoma
Malignant Neoplasia	PANCREAS	Pancreatoblastoma
Malignant Neoplasia	PANCREAS	Signet-ring cell carcinoma
Malignant Neoplasia	PANCREAS	Undifferentiated (anaplastic) carcinoma
Malignant Neoplasia	PANCREAS	Undifferentiated carcinoma with osteoclast-like giant cells
Malignant Neoplasia	PARATHYROID	Any Malignant Type
Malignant Neoplasia	PARATHYROID	Parathyroid Carcinoma
Malignant Neoplasia	PENIS	Adenocarcinoma
Malignant Neoplasia	PENIS	Any Malignant Type
Malignant Neoplasia	PENIS	Sarcoma
Malignant Neoplasia	PENIS	Squamous Cell Carcinoma
Malignant Neoplasia	PERIPHERAL NERVOUS SYSTEM	Malignant Paraganglioma
Malignant Neoplasia	PERIPHERAL NERVOUS SYSTEM	Malignant Peripheral Nerve Sheath Tumor
Malignant Neoplasia	PERIPHERAL NEUROECTODERM	Any Malignant Type
Malignant Neoplasia	PERIPHERAL NEUROECTODERM	Neuroblastoma
Malignant Neoplasia	PERIPHERAL NEUROECTODERM	PNET/Ewing's
Malignant Neoplasia	PITUITARY GLAND	Any Malignant Type
Malignant Neoplasia	PITUITARY GLAND	Carcinoma
Malignant Neoplasia	PITUITARY GLAND	Carcinoma
Malignant Neoplasia	PROSTATE	Adenocarcinoma (conventional, not otherwise specified)	with PIN
Malignant Neoplasia	PROSTATE	Adenocarcinoma (conventional, not otherwise specified)	with PIN from Prostatectomy
Malignant Neoplasia	PROSTATE	Adenocarcinoma (conventional, not otherwise specified)	with PIN from TURP
Malignant Neoplasia	PROSTATE	Adenocarcinoma (conventional, not otherwise specified)
Malignant Neoplasia	PROSTATE	Adenosquamous carcinoma
Malignant Neoplasia	PROSTATE	Any Malignant Type
Malignant Neoplasia	PROSTATE	Mucinous (colloid) adenocarcinoma
Malignant Neoplasia	PROSTATE	Prostatic duct adenocarcinoma
Malignant Neoplasia	PROSTATE	Sarcoma
Malignant Neoplasia	PROSTATE	Sarcomatoid carcinoma
Malignant Neoplasia	PROSTATE	Signet-ring cell carcinoma
Malignant Neoplasia	PROSTATE	Small cell carcinoma
Malignant Neoplasia	PROSTATE	Undifferentiated carcinoma, not otherwise specified
Malignant Neoplasia	SALIVARY GLAND	Acinic cell carcinoma
Malignant Neoplasia	SALIVARY GLAND	Adenocarcinoma	Any Malignant SubType
Malignant Neoplasia	SALIVARY GLAND	Adenocarcinoma	No Special Type/Typical/Conventional
Malignant Neoplasia	SALIVARY GLAND	Adenocarcinoma	No Special Type/Typical/Conventional, high grade
Malignant Neoplasia	SALIVARY GLAND	Adenocarcinoma	No Special Type/Typical/Conventional, intermediate grade
Malignant Neoplasia	SALIVARY GLAND	Adenocarcinoma	No Special Type/Typical/Conventional, low grade
Malignant Neoplasia	SALIVARY GLAND	Adenoid cystic carcinoma
Malignant Neoplasia	SALIVARY GLAND	Adenosquamous carcinoma
Malignant Neoplasia	SALIVARY GLAND	Any Malignant Type
Malignant Neoplasia	SALIVARY GLAND	Basal cell adenocarcinoma
Malignant Neoplasia	SALIVARY GLAND	Carcinoma ex pleomorphic adenoma (malignant mixed tumor)
Malignant Neoplasia	SALIVARY GLAND	Carcinosarcoma (true malignant mixed tumor)
Malignant Neoplasia	SALIVARY GLAND	Cystadenocarcinoma
Malignant Neoplasia	SALIVARY GLAND	Epithelial-myoepithelial carcinoma
Malignant Neoplasia	SALIVARY GLAND	Mucinous carcinoma (colloid carcinoma)
Malignant Neoplasia	SALIVARY GLAND	Mucoepidermoid carcinoma
Malignant Neoplasia	SALIVARY GLAND	Myoepithelial carcinoma (malignant myoepithelioma)
Malignant Neoplasia	SALIVARY GLAND	Oncocytic carcinoma
Malignant Neoplasia	SALIVARY GLAND	Polymorphous low-grade adenocarcinoma
Malignant Neoplasia	SALIVARY GLAND	Salivary duct carcinoma
Malignant Neoplasia	SALIVARY GLAND	Sebaceous carcinoma
Malignant Neoplasia	SALIVARY GLAND	Small cell carcinoma
Malignant Neoplasia	SALIVARY GLAND	Squamous cell carcinoma
Malignant Neoplasia	SALIVARY GLAND	Undifferentiated carcinoma
Malignant Neoplasia	SINONASAL	Any Malignant Type
Malignant Neoplasia	SINONASAL	Non-Salivary Gland Adenocarcinoma	Any Malignant SubType
Malignant Neoplasia	SINONASAL	Non-Salivary Gland Adenocarcinoma	Intestinal-type
Malignant Neoplasia	SINONASAL	Non-Salivary Gland Adenocarcinoma	No Special Type/Typical/Conventional
Malignant Neoplasia	SINONASAL	Non-Salivary Gland Adenocarcinoma	Papillary
Malignant Neoplasia	SINONASAL	Sinonasal Carcinoma	Keratinizing
Malignant Neoplasia	SINONASAL	Sinonasal Carcinoma	Non-keratinizing (Transitional type)
Malignant Neoplasia	SINONASAL	Sinonasal undifferentiated carcinoma (SNUC)
Malignant Neoplasia	SINONASAL	Squamous Cell Carcinoma	Adenosquamous carcinoma
Malignant Neoplasia	SINONASAL	Squamous Cell Carcinoma	Any Malignant SubType
Malignant Neoplasia	SINONASAL	Squamous Cell Carcinoma	Basaloid squamous cell carcinoma
Malignant Neoplasia	SINONASAL	Squamous Cell Carcinoma	No Special Type/Typical/Conventional
Malignant Neoplasia	SINONASAL	Squamous Cell Carcinoma	Papillary squamous cell carcinoma
Malignant Neoplasia	SINONASAL	Squamous Cell Carcinoma	Spindle cell squamous carcinoma
Malignant Neoplasia	SINONASAL	Squamous Cell Carcinoma	Verrucous carcinoma
Malignant Neoplasia	SKIN	Adnexal carcinoma (Sweat Gland Adenocarcinoma)	Any Malignant SubType
Malignant Neoplasia	SKIN	Adnexal carcinoma (Sweat Gland Adenocarcinoma)	Apocrine carcinoma
Malignant Neoplasia	SKIN	Adnexal carcinoma (Sweat Gland Adenocarcinoma)	Eccrine Carcinoma-Adenoid cystic eccrine carcinoma
Malignant Neoplasia	SKIN	Adnexal carcinoma (Sweat Gland Adenocarcinoma)	Eccrine Carcinoma-Aggressive digital papillary adenoma/adenocarcinoma
Malignant Neoplasia	SKIN	Adnexal carcinoma (Sweat Gland Adenocarcinoma)	Eccrine Carcinoma-Any Malignant SubType
Malignant Neoplasia	SKIN	Adnexal carcinoma (Sweat Gland Adenocarcinoma)	Eccrine Carcinoma-Malignant eccrine spiradenoma
Malignant Neoplasia	SKIN	Adnexal carcinoma (Sweat Gland Adenocarcinoma)	Eccrine Carcinoma-Malignant mixed tumor of the skin/malignant chondroid syringoma
Malignant Neoplasia	SKIN	Adnexal carcinoma (Sweat Gland Adenocarcinoma)	Eccrine Carcinoma-Malignant nodular hidradenoma
Malignant Neoplasia	SKIN	Adnexal carcinoma (Sweat Gland Adenocarcinoma)	Eccrine Carcinoma-Mucinous eccrine carcinoma
Malignant Neoplasia	SKIN	Adnexal carcinoma (Sweat Gland Adenocarcinoma)	Eccrine carcinoma-No Special Type
Malignant Neoplasia	SKIN	Adnexal carcinoma (Sweat Gland Adenocarcinoma)	Eccrine Carcinoma-Porocarcinoma
Malignant Neoplasia	SKIN	Adnexal carcinoma (Sweat Gland Adenocarcinoma)	Eccrine Carcinoma-Sclerosing Sweat Duct Carcinoma/syringomatous carcinoma/microcystic adnexal carcinoma
Malignant Neoplasia	SKIN	Adnexal carcinoma (Sweat Gland Adenocarcinoma)	Malignant pilomatricoma (matrical carcinoma)
Malignant Neoplasia	SKIN	Adnexal carcinoma (Sweat Gland Adenocarcinoma)	Sebaceous carcinoma
Malignant Neoplasia	SKIN	Adnexal carcinoma (Sweat Gland Adenocarcinoma)	Tricholemmocarcinoma
Malignant Neoplasia	SKIN	Any Carcinoma
Malignant Neoplasia	SKIN	Any Malignant Type
Malignant Neoplasia	SKIN	Basal Cell Carcinoma
Malignant Neoplasia	SKIN	Leukemia Cutis	Acute monocytic leukemia
Malignant Neoplasia	SKIN	Malignant Melanoma	Amelanotic
Malignant Neoplasia	SKIN	Malignant Melanoma	Any Malignant SubType
Malignant Neoplasia	SKIN	Malignant Melanoma	Desmoplastic
Malignant Neoplasia	SKIN	Malignant Melanoma	Lentigo Maligna with Vertical Growth Phase
Malignant Neoplasia	SKIN	Malignant Melanoma	Nodular
Malignant Neoplasia	SKIN	Malignant Melanoma	Superficial Spreading
Malignant Neoplasia	SKIN	Neuroendocrine/Merkel Cell Carcinoma
Malignant Neoplasia	SKIN	non-Hodgkin's Lymphoma, T-cell type	Mycosis fungoides or Sézary syndrome (T-cell)
Malignant Neoplasia	SKIN	non-Hodgkin's Lymphoma, T-cell type	Primary cutaneous anaplastic large cell lymphoma (T-cell)
Malignant Neoplasia	SKIN	non-Hodgkin's Lymphoma, T-cell type	Any Malignant SubType
Malignant Neoplasia	SKIN	non-Hodgkin's Lymphoma, T-cell type	Lymphomatoid papulosis
Malignant Neoplasia	SKIN	non-Hodgkin's Lymphoma, T-cell type	Subcutaneous panniculitis-like T-cell lymphoma
Malignant Neoplasia	SKIN	Squamous Cell Carcinoma
Malignant Neoplasia	SMALL INTESTINE	Adenocarcinoma	Any
Malignant Neoplasia	SMALL INTESTINE	Adenocarcinoma	Mucinous
Malignant Neoplasia	SMALL INTESTINE	Adenocarcinoma	No Special Type/Typical/Conventional
Malignant Neoplasia	SMALL INTESTINE	Adenosquamous carcinoma
Malignant Neoplasia	SMALL INTESTINE	Any Malignant Type
Malignant Neoplasia	SMALL INTESTINE	Carcinoma with Signet Ring Cells
Malignant Neoplasia	SMALL INTESTINE	Extranodal marginal zone B-cell lymphoma of mucosa-associated lymphoid tissue (MALT lymphoma)
Malignant Neoplasia	SMALL INTESTINE	Gastrointestinal Stromal Tumor	Malignant
Malignant Neoplasia	SMALL INTESTINE	Medullary carcinoma
Malignant Neoplasia	SMALL INTESTINE	Mixed carcinoid-adenocarcinoma
Malignant Neoplasia	SMALL INTESTINE	Neuroendocrine Carcinoma
Malignant Neoplasia	SMALL INTESTINE	Signet-ring cell carcinoma
Malignant Neoplasia	SMALL INTESTINE	Small cell carcinoma
Malignant Neoplasia	SMALL INTESTINE	Squamous cell carcinoma
Malignant Neoplasia	SMALL INTESTINE	Undifferentiated carcinoma
Malignant Neoplasia	SOFT TISSUE	Alveolar Soft Parts Sarcoma
Malignant Neoplasia	SOFT TISSUE	Any Sarcoma
Malignant Neoplasia	SOFT TISSUE	Clear Cell Sarcoma
Malignant Neoplasia	SOFT TISSUE	Desmoplastic Small Round Blue Cell Tumor
Malignant Neoplasia	SOFT TISSUE	Ectomesynchymoma
Malignant Neoplasia	SOFT TISSUE	Epithelioid Sarcoma
Malignant Neoplasia	SOFT TISSUE	Fibrosarcoma
Malignant Neoplasia	SOFT TISSUE	Hemangiosarcoma
Malignant Neoplasia	SOFT TISSUE	Leiomyosarcoma
Malignant Neoplasia	SOFT TISSUE	Liposarcoma	No Special Type/Typical/Conventional
Malignant Neoplasia	SOFT TISSUE	Liposarcoma	Myxoid
Malignant Neoplasia	SOFT TISSUE	Liposarcoma	Pleomorphic
Malignant Neoplasia	SOFT TISSUE	Lymphangiosarcoma
Malignant Neoplasia	SOFT TISSUE	Malignant Fibrous Histiocytoma
Malignant Neoplasia	SOFT TISSUE	Malignant mesenchymoma
Malignant Neoplasia	SOFT TISSUE	Rhabdomyosarcoma	Alveolar, NOS or solid variant
Malignant Neoplasia	SOFT TISSUE	Rhabdomyosarcoma	Alveolar, NOS or solid variant, with Anaplasia
Malignant Neoplasia	SOFT TISSUE	Rhabdomyosarcoma	Any Malignant SubType
Malignant Neoplasia	SOFT TISSUE	Rhabdomyosarcoma	Embryonal, botryoid
Malignant Neoplasia	SOFT TISSUE	Rhabdomyosarcoma	Embryonal, botryoid, with Anaplasia
Malignant Neoplasia	SOFT TISSUE	Rhabdomyosarcoma	Embryonal, not otherwise specified (NOS)
Malignant Neoplasia	SOFT TISSUE	Rhabdomyosarcoma	Embryonal, spindle cell
Malignant Neoplasia	SOFT TISSUE	Rhabdomyosarcoma	Embryonal, spindle cell, with Anaplasia
Malignant Neoplasia	SOFT TISSUE	Rhabdomyosarcoma	Mixed rhabdomyosarcoma (specify percentage of each type):
Malignant Neoplasia	SOFT TISSUE	Rhabdomyosarcoma	Undifferentiated sarcoma
Malignant Neoplasia	SOFT TISSUE	Sarcoma	No Special Type/Typical/Conventional
Malignant Neoplasia	SOFT TISSUE	Synovial Sarcoma
Malignant Neoplasia	STOMACH	Adenocarcinoma	Any Malignant SubType
Malignant Neoplasia	STOMACH	Adenocarcinoma	Diffuse Type
Malignant Neoplasia	STOMACH	Adenocarcinoma	Intestinal Type
Malignant Neoplasia	STOMACH	Adenocarcinoma	Mucinous
Malignant Neoplasia	STOMACH	Adenocarcinoma	Papillary
Malignant Neoplasia	STOMACH	Adenocarcinoma	Tubular
Malignant Neoplasia	STOMACH	Adenocarcinoma	With Mucinous Differentiation
Malignant Neoplasia	STOMACH	Any Malignant Type
Malignant Neoplasia	STOMACH	Any Sarcoma
Malignant Neoplasia	STOMACH	Carcinoma with Signet Ring Cells
Malignant Neoplasia	STOMACH	Gastrointestinal Stromal Tumor (GIST)	Malignant
Malignant Neoplasia	STOMACH	Leiomyosarcoma
Malignant Neoplasia	STOMACH	Lymphoma	Extranodal marginal zone B-cell lymphoma of mucosa-associated lymphoid tissue (MALT lymphoma)
Malignant Neoplasia	STOMACH	Signet-ring cell carcinoma
Malignant Neoplasia	TESTIS	Any Germ Cell Tumor
Malignant Neoplasia	TESTIS	Any Malignant Type
Malignant Neoplasia	TESTIS	Choriocarcinoma	Any
Malignant Neoplasia	TESTIS	Choriocarcinoma	Biphasic
Malignant Neoplasia	TESTIS	Choriocarcinoma	Monophasic
Malignant Neoplasia	TESTIS	Diffuse embryoma
Malignant Neoplasia	TESTIS	Embryonal carcinoma
Malignant Neoplasia	TESTIS	Mixed germ cell tumor
Malignant Neoplasia	TESTIS	Mixed germ cell-sex cord-stromal tumor	Any Malignant SubType
Malignant Neoplasia	TESTIS	Mixed germ cell-sex cord-stromal tumor	Gonadoblastoma
Malignant Neoplasia	TESTIS	Mixed germ cell-sex cord-stromal tumor	No Special Type/Typical/Conventional
Malignant Neoplasia	TESTIS	Placental site trophoblastic tumor
Malignant Neoplasia	TESTIS	Polyembryoma
Malignant Neoplasia	TESTIS	Seminoma	Any Malignant SubType
Malignant Neoplasia	TESTIS	Seminoma	Classic Type
Malignant Neoplasia	TESTIS	Seminoma	Spermatocytic
Malignant Neoplasia	TESTIS	Seminoma	Spermatocytic with a Sarcomatous Component
Malignant Neoplasia	TESTIS	Seminoma	With Syncytiotrophoblastic Cells
Malignant Neoplasia	TESTIS	Sex Cord-Stromal Tumor	Sertoli-Leydig Cell Tumor
Malignant Neoplasia	TESTIS	Teratoma	Any Malignant SubType
Malignant Neoplasia	TESTIS	Teratoma	Immature
Malignant Neoplasia	TESTIS	Teratoma	Mature
Malignant Neoplasia	TESTIS	Teratoma	Monodermal, carcinoid
Malignant Neoplasia	TESTIS	Teratoma	Monodermal, Primitive Neuroectodermal Tumor
Malignant Neoplasia	TESTIS	Teratoma	With Secondary Malignant Tumor
Malignant Neoplasia	TESTIS	Yolk sac tumor
Malignant Neoplasia	THYMUS	Any Malignant Type
Malignant Neoplasia	THYMUS	Small cell carcinoma
Malignant Neoplasia	THYMUS	Thymic Carcinoma	Any Malignant SubType
Malignant Neoplasia	THYMUS	Thymic Carcinoma	Basaloid
Malignant Neoplasia	THYMUS	Thymic Carcinoma	Carcinosarcoma
Malignant Neoplasia	THYMUS	Thymic Carcinoma	Clear Cell
Malignant Neoplasia	THYMUS	Thymic Carcinoma	Epidermoid Keratinizing (Squamous Cell)
Malignant Neoplasia	THYMUS	Thymic Carcinoma	Epidermoid Non-Keratinizing (Lymphoepithelioma-Like)
Malignant Neoplasia	THYMUS	Thymic Carcinoma	Mixed Type
Malignant Neoplasia	THYMUS	Thymic Carcinoma	Mucoepidermoid
Malignant Neoplasia	THYMUS	Thymic Carcinoma	No Special Type/Typical/Conventional
Malignant Neoplasia	THYMUS	Thymic Carcinoma	Papillary
Malignant Neoplasia	THYMUS	Thymic Carcinoma	Sarcomatoid
Malignant Neoplasia	THYMUS	Thymic Carcinoma	Undifferentiated sarcoma
Malignant Neoplasia	THYROID	Anaplastic (Giant Cell) Carcinoma
Malignant Neoplasia	THYROID	Any Malignant Type
Malignant Neoplasia	THYROID	Any Mature T-cell and NK Neoplasms and Any Mature B-Cell Neoplasm (Non-Hodgkin's Lymphoma/Leukemia)	Any Non-Hodgkin's Lymphoma
Malignant Neoplasia	THYROID	Follicular Carcinoma
Malignant Neoplasia	THYROID	Hurthle Cell Carcinoma
Malignant Neoplasia	THYROID	Mature B-cell Neoplasm (Non-Hodgkin's Lymphoma and Leukemia)	Any Malignant SubType
Malignant Neoplasia	THYROID	Mature B-cell Neoplasm (Non-Hodgkin's Lymphoma and Leukemia)	Diffuse Large B-cell Lymphoma
Malignant Neoplasia	THYROID	Mature T-cell and NK-cell Neoplasms (Non-Hodgkins Lymphoma and Leukemia)	Any Malignant SubType
Malignant Neoplasia	THYROID	Medullary Carcinoma	MEN 2a
Malignant Neoplasia	THYROID	Medullary Carcinoma	MEN 2b
Malignant Neoplasia	THYROID	Medullary Carcinoma	NOS
Malignant Neoplasia	THYROID	Papillary Carcinoma	Any Malignant SubType
Malignant Neoplasia	THYROID	Papillary Carcinoma	Classic Type
Malignant Neoplasia	THYROID	Papillary Carcinoma	Follicular Variant
Malignant Neoplasia	URINARY TRACT	Adenocarcinoma	Any Malignant SubType
Malignant Neoplasia	URINARY TRACT	Adenocarcinoma	No Special Type/Typical/Conventional
Malignant Neoplasia	URINARY TRACT	Adenocarcinoma	Variant Histology
Malignant Neoplasia	URINARY TRACT	Any Malignant Type
Malignant Neoplasia	URINARY TRACT	Small cell carcinoma
Malignant Neoplasia	URINARY TRACT	Squamous cell carcinoma	No Special Type/Typical/Conventional
Malignant Neoplasia	URINARY TRACT	Urothelial (transitional cell) carcinoma	Any Malignant SubType
Malignant Neoplasia	URINARY TRACT	Urothelial (transitional cell) carcinoma	With Glandular Differentiation
Malignant Neoplasia	URINARY TRACT	Urothelial (transitional cell) carcinoma	With Squamous Differentiation
Malignant Neoplasia	URINARY TRACT	Sarcoma	No Special Type/Typical/Conventional
Malignant Neoplasia	UTERUS	Any Malignant Type
Malignant Neoplasia	UTERUS	Any Mature T-cell and NK Neoplasms and Any Mature B-Cell Neoplasm (Non-Hodgkin's Lymphoma/Leukemia)	Any Non-Hodgkin's Lymphoma
Malignant Neoplasia	UTERUS	Malignant Mixed Mullerian Tumor	Adenosarcoma
Malignant Neoplasia	UTERUS	Malignant Mixed Mullerian Tumor	Any Malignant SubType
Malignant Neoplasia	UTERUS	Malignant Mixed Mullerian Tumor	No Special Type/Typical/Conventional
Malignant Neoplasia	UTERUS	Mature B-cell Neoplasm (Non-Hodgkin's Lymphoma and Leukemia)	Any Malignant SubType
Malignant Neoplasia	UTERUS	Mature B-cell Neoplasm (Non-Hodgkin's Lymphoma and Leukemia)	Diffuse Large B-cell Lymphoma
Malignant Neoplasia	UTERUS	Mature T-cell and NK-cell Neoplasms (Non-Hodgkins Lymphoma and Leukemia)	Any Malignant SubType
Malignant Neoplasia	UTERUS-ENDOMETRIUM	Adenocarcinoma	Any Malignant SubType
Malignant Neoplasia	UTERUS-ENDOMETRIUM	Adenocarcinoma	Clear Cell
Malignant Neoplasia	UTERUS-ENDOMETRIUM	Adenocarcinoma	Endometrioid Ciliated Cell Variant
Malignant Neoplasia	UTERUS-ENDOMETRIUM	Adenocarcinoma	Endometrioid No Special Type/Typical/Conventional
Malignant Neoplasia	UTERUS-ENDOMETRIUM	Adenocarcinoma	Endometrioid Secretory Variant
Malignant Neoplasia	UTERUS-ENDOMETRIUM	Adenocarcinoma	Endometrioid with Squamous Metaplasia
Malignant Neoplasia	UTERUS-ENDOMETRIUM	Adenocarcinoma	Mucinous
Malignant Neoplasia	UTERUS-ENDOMETRIUM	Adenocarcinoma	Serous (Papillary)
Malignant Neoplasia	UTERUS-ENDOMETRIUM	Adenosquamous
Malignant Neoplasia	UTERUS-ENDOMETRIUM	Any Malignant Type
Malignant Neoplasia	UTERUS-ENDOMETRIUM	Squamous cell carcinoma
Malignant Neoplasia	UTERUS-ENDOMETRIUM	Undifferentiated carcinoma
Malignant Neoplasia	UTERUS-MYOMETRIUM	Any Sarcoma
Malignant Neoplasia	UTERUS-MYOMETRIUM	Leiomyosarcoma
Malignant Neoplasia	UTERUS-MYOMETRIUM	Stromal Cell Sarcoma
Malignant Neoplasia	UTERUS-TROPHOBLASTIC	Any Malignant Type
Malignant Neoplasia	UTERUS-TROPHOBLASTIC	Choriocarcinoma
Malignant Neoplasia	UTERUS-TROPHOBLASTIC	Epithelioid trophoblastic tumor
Malignant Neoplasia	UTERUS-TROPHOBLASTIC	Placental site trophoblastic tumor
Malignant Neoplasia	VAGINA	Adenocarcinoma
Malignant Neoplasia	VAGINA	Adenosquamous carcinoma
Malignant Neoplasia	VAGINA	Any Malignant Type
Malignant Neoplasia	VAGINA	Clear cell Carcinoma
Malignant Neoplasia	VAGINA	Mucinous Adenocarcinoma
Malignant Neoplasia	VAGINA	Squamous cell carcinoma
Malignant Neoplasia	VASCULAR	Angiosarcoma
Malignant Neoplasia	VASCULAR	Any Malignant Type
Malignant Neoplasia	VASCULAR	Intravascular Large B-cell Lymphoma
Malignant Neoplasia	VASCULAR	Kaposi's Sarcoma
Malignant Neoplasia	VULVA	Adenocarcinoma
Malignant Neoplasia	VULVA	Any Malignant Type
Malignant Neoplasia	VULVA	Carcinoma resembling breast carcinoma
Malignant Neoplasia	VULVA	Eccrine carcinoma
Malignant Neoplasia	VULVA	Malignant Melanoma
Malignant Neoplasia	VULVA	Squamous cell carcinoma	Any Malignant SubType
Malignant Neoplasia	VULVA	Squamous cell carcinoma	Basaloid
Malignant Neoplasia	VULVA	Squamous cell carcinoma	Keratinizing
Malignant Neoplasia	VULVA	Squamous cell carcinoma	No Special Type/Typical/Conventional
Malignant Neoplasia	VULVA	Squamous cell carcinoma	Non-Keratinizing
Malignant Neoplasia	VULVA	Squamous cell carcinoma	Verrucous
Malignant Neoplasia	VULVA	Squamous cell carcinoma	Warty (Condylomatous)
Dysplasia/Pre-Malignant/Neoplasia of Indeterminate Potential	ADRENAL	Adenoma	ACTH producing
Dysplasia/Pre-Malignant/Neoplasia of Indeterminate Potential	ADRENAL	Adenoma	Aldosterone producing
Dysplasia/Pre-Malignant/Neoplasia of Indeterminate Potential	ADRENAL	Adrenal Cortical Tumor
Dysplasia/Pre-Malignant/Neoplasia of Indeterminate Potential	ADRENAL	Pheochromocytoma	MEN 2a
Dysplasia/Pre-Malignant/Neoplasia of Indeterminate Potential	ADRENAL	Pheochromocytoma	MEN 2b
Dysplasia/Pre-Malignant/Neoplasia of Indeterminate Potential	ADRENAL	Pheochromocytoma
Dysplasia/Pre-Malignant/Neoplasia of Indeterminate Potential	ADRENAL	Adenoma	NOS
Dysplasia/Pre-Malignant/Neoplasia of Indeterminate Potential	AMPULLA OF VATER	Adenoma	Tubular
Dysplasia/Pre-Malignant/Neoplasia of Indeterminate Potential	AMPULLA OF VATER	Adenoma with High Grade Dysplasia	Any Dysplastic/Indeterminate SubType
Dysplasia/Pre-Malignant/Neoplasia of Indeterminate Potential	AMPULLA OF VATER	Adenoma with High Grade Dysplasia	Tubulovillous
Dysplasia/Pre-Malignant/Neoplasia of Indeterminate Potential	AMPULLA OF VATER	Adenoma with High Grade Dysplasia	Villous
Dysplasia/Pre-Malignant/Neoplasia of Indeterminate Potential	ANUS	Any Mucosal Dysplasia
Dysplasia/Pre-Malignant/Neoplasia of Indeterminate Potential	ANUS	Carcinoid Tumor	Atypical
Dysplasia/Pre-Malignant/Neoplasia of Indeterminate Potential	ANUS	Carcinoid Tumor
Dysplasia/Pre-Malignant/Neoplasia of Indeterminate Potential	ANUS	Carcinoma in situ
Dysplasia/Pre-Malignant/Neoplasia of Indeterminate Potential	ANUS	Condyloma
Dysplasia/Pre-Malignant/Neoplasia of Indeterminate Potential	ANUS	Dyplasia	High Grade
Dysplasia/Pre-Malignant/Neoplasia of Indeterminate Potential	ANUS	Dysplasia	Low Grade
Dysplasia/Pre-Malignant/Neoplasia of Indeterminate Potential	ANUS	Paget's Disease
Dysplasia/Pre-Malignant/Neoplasia of Indeterminate Potential	ANUS	Squamous Papilloma
Dysplasia/Pre-Malignant/Neoplasia of Indeterminate Potential	ANY	Any Dysplasia
Dysplasia/Pre-Malignant/Neoplasia of Indeterminate Potential	ANY	Carcinoid Tumor
Dysplasia/Pre-Malignant/Neoplasia of Indeterminate Potential	ANY	Germ Cell Tumor	Teratoma-Immature-Not Overtly Malignant
Dysplasia/Pre-Malignant/Neoplasia of Indeterminate Potential	ANY	Neuroectodermal Tumor
Dysplasia/Pre-Malignant/Neoplasia of Indeterminate Potential	ANY	Neuroendocrine Tumor (includes carcinoid)	MEN Type 1
Dysplasia/Pre-Malignant/Neoplasia of Indeterminate Potential	ANY	Neuroendocrine Tumor (includes carcinoid)	MEN Type 2A
Dysplasia/Pre-Malignant/Neoplasia of Indeterminate Potential	ANY	Neuroendocrine Tumor (includes carcinoid)	MEN Type 2B
Dysplasia/Pre-Malignant/Neoplasia of Indeterminate Potential	ANY	Neuroendocrine Tumor (includes carcinoid)
Dysplasia/Pre-Malignant/Neoplasia of Indeterminate Potential	ANY	Pheochromocytoma or Paraganglioma
Dysplasia/Pre-Malignant/Neoplasia of Indeterminate Potential	APPENDIX	Adenoma	Any Adenoma
Dysplasia/Pre-Malignant/Neoplasia of Indeterminate Potential	APPENDIX	Adenoma	Serrated
Dysplasia/Pre-Malignant/Neoplasia of Indeterminate Potential	APPENDIX	Adenoma	Tubular
Dysplasia/Pre-Malignant/Neoplasia of Indeterminate Potential	APPENDIX	Adenoma	Tubulovillous
Dysplasia/Pre-Malignant/Neoplasia of Indeterminate Potential	APPENDIX	Adenoma	Villous
Dysplasia/Pre-Malignant/Neoplasia of Indeterminate Potential	APPENDIX	Adenoma with High Grade Dysplasia	Any Dysplastic/Indeterminate SubType
Dysplasia/Pre-Malignant/Neoplasia of Indeterminate Potential	APPENDIX	Adenoma with High Grade Dysplasia	Tubulovillous
Dysplasia/Pre-Malignant/Neoplasia of Indeterminate Potential	APPENDIX	Adenoma with High Grade Dysplasia	Villous
Dysplasia/Pre-Malignant/Neoplasia of Indeterminate Potential	APPENDIX	Any Mucosal Dysplasia
Dysplasia/Pre-Malignant/Neoplasia of Indeterminate Potential	APPENDIX	Carcinoid Tumor	Atypical
Dysplasia/Pre-Malignant/Neoplasia of Indeterminate Potential	APPENDIX	Carcinoid Tumor
Dysplasia/Pre-Malignant/Neoplasia of Indeterminate Potential	APPENDIX	Carcinoma-in-situ
Dysplasia/Pre-Malignant/Neoplasia of Indeterminate Potential	APPENDIX	Low Grade Mucinous Cystic Tumor
Dysplasia/Pre-Malignant/Neoplasia of Indeterminate Potential	BONE	Paget's Disease
Dysplasia/Pre-Malignant/Neoplasia of Indeterminate Potential	BRAIN OR SPINAL CORD	Astrocytoma	Anaplastic
Dysplasia/Pre-Malignant/Neoplasia of Indeterminate Potential	BRAIN OR SPINAL CORD	Astrocytoma	Any Dysplastic/Indeterminate SubType
Dysplasia/Pre-Malignant/Neoplasia of Indeterminate Potential	BRAIN OR SPINAL CORD	Astrocytoma	Diffuse
Dysplasia/Pre-Malignant/Neoplasia of Indeterminate Potential	BRAIN OR SPINAL CORD	Meningioma	Any Dysplastic/Indeterminate SubType
Dysplasia/Pre-Malignant/Neoplasia of Indeterminate Potential	BRAIN OR SPINAL CORD	Meningioma	Atypical
Dysplasia/Pre-Malignant/Neoplasia of Indeterminate Potential	BRAIN OR SPINAL CORD	Meningioma	Chordoid
Dysplasia/Pre-Malignant/Neoplasia of Indeterminate Potential	BRAIN OR SPINAL CORD	Meningioma	Clear Cell
Dysplasia/Pre-Malignant/Neoplasia of Indeterminate Potential	BRAIN OR SPINAL CORD	Meningioma	Papillary
Dysplasia/Pre-Malignant/Neoplasia of Indeterminate Potential	BREAST	Any Atypical Hyperplasia (Ductal & Lobular)
Dysplasia/Pre-Malignant/Neoplasia of Indeterminate Potential	BREAST	Atypical Ductal Hyperplasia
Dysplasia/Pre-Malignant/Neoplasia of Indeterminate Potential	BREAST	Atypical Lobular Hyperplasia
Dysplasia/Pre-Malignant/Neoplasia of Indeterminate Potential	BREAST	Atypical Vascular Proliferation
Dysplasia/Pre-Malignant/Neoplasia of Indeterminate Potential	BREAST	Ductal carcinoma in situ	Any Dysplastic/Indeterminate SubType
Dysplasia/Pre-Malignant/Neoplasia of Indeterminate Potential	BREAST	Ductal carcinoma in situ	Apocrine
Dysplasia/Pre-Malignant/Neoplasia of Indeterminate Potential	BREAST	Ductal carcinoma in situ	Comedo
Dysplasia/Pre-Malignant/Neoplasia of Indeterminate Potential	BREAST	Ductal carcinoma in situ	Cribriform
Dysplasia/Pre-Malignant/Neoplasia of Indeterminate Potential	BREAST	Ductal carcinoma in situ	Micropapillary
Dysplasia/Pre-Malignant/Neoplasia of Indeterminate Potential	BREAST	Ductal carcinoma in situ	Mixed
Dysplasia/Pre-Malignant/Neoplasia of Indeterminate Potential	BREAST	Ductal carcinoma in situ	Solid
Dysplasia/Pre-Malignant/Neoplasia of Indeterminate Potential	BREAST	Lobular carcinoma in situ
Dysplasia/Pre-Malignant/Neoplasia of Indeterminate Potential	BREAST	Noninvasive Papillary Carcinoma
Dysplasia/Pre-Malignant/Neoplasia of Indeterminate Potential	BREAST	Paget disease without invasive carcinoma
Dysplasia/Pre-Malignant/Neoplasia of Indeterminate Potential	BREAST	Phyllodes Tumor	Borderline
Dysplasia/Pre-Malignant/Neoplasia of Indeterminate Potential	CERVIX	Atypical Glandual Hyperplasia	NOS
Dysplasia/Pre-Malignant/Neoplasia of Indeterminate Potential	CERVIX	Atypical Glandual Hyperplasia	with HPV
Dysplasia/Pre-Malignant/Neoplasia of Indeterminate Potential	CERVIX	Carcinoma-in-situ	NOS
Dysplasia/Pre-Malignant/Neoplasia of Indeterminate Potential	CERVIX	Carcinoma-in-situ	with HPV
Dysplasia/Pre-Malignant/Neoplasia of Indeterminate Potential	CERVIX	Cervical Intraepithelial Neoplasia or Squamous Intraepithelial Lesion	Any Grade
Dysplasia/Pre-Malignant/Neoplasia of Indeterminate Potential	CERVIX	Cervical Intraepithelial Neoplasia or Squamous Intraepithelial Lesion	Any Grade with HPV
Dysplasia/Pre-Malignant/Neoplasia of Indeterminate Potential	CERVIX	Cervical Intraepithelial Neoplasia or Squamous Intraepithelial Lesion	Mild (CIN I) or Low Grade (LGSIL)
Dysplasia/Pre-Malignant/Neoplasia of Indeterminate Potential	CERVIX	Cervical Intraepithelial Neoplasia or Squamous Intraepithelial Lesion	Moderate (CIN II) or High Grade (HGSIL)
Dysplasia/Pre-Malignant/Neoplasia of Indeterminate Potential	CERVIX	Cervical Intraepithelial Neoplasia or Squamous Intraepithelial Lesion	Severe (CIN III) or High Grade (HGSIL)
Dysplasia/Pre-Malignant/Neoplasia of Indeterminate Potential	COLON OR RECTUM	Adenoma	Any Dysplastic/Indeterminate SubType
Dysplasia/Pre-Malignant/Neoplasia of Indeterminate Potential	COLON OR RECTUM	Adenoma	Serrated
Dysplasia/Pre-Malignant/Neoplasia of Indeterminate Potential	COLON OR RECTUM	Adenoma	Tubular
Dysplasia/Pre-Malignant/Neoplasia of Indeterminate Potential	COLON OR RECTUM	Adenoma	Tubulovillous
Dysplasia/Pre-Malignant/Neoplasia of Indeterminate Potential	COLON OR RECTUM	Adenoma	Villous
Dysplasia/Pre-Malignant/Neoplasia of Indeterminate Potential	COLON OR RECTUM	Adenoma with High Grade Dysplasia	Any Dysplastic/Indeterminate SubType
Dysplasia/Pre-Malignant/Neoplasia of Indeterminate Potential	COLON OR RECTUM	Adenoma with High Grade Dysplasia	Tubulovillous
Dysplasia/Pre-Malignant/Neoplasia of Indeterminate Potential	COLON OR RECTUM	Adenoma with High Grade Dysplasia	Villous
Dysplasia/Pre-Malignant/Neoplasia of Indeterminate Potential	COLON OR RECTUM	Any High Grade Mucosal Dysplasia
Dysplasia/Pre-Malignant/Neoplasia of Indeterminate Potential	COLON OR RECTUM	Any Mucosal Dysplasia
Dysplasia/Pre-Malignant/Neoplasia of Indeterminate Potential	COLON OR RECTUM	Carcinoid Tumor	Atypical
Dysplasia/Pre-Malignant/Neoplasia of Indeterminate Potential	COLON OR RECTUM	Carcinoid Tumor
Dysplasia/Pre-Malignant/Neoplasia of Indeterminate Potential	COLON OR RECTUM	Gastrointestinal Stromal Tumor (GIST)	Unknown Malignant Potential
Dysplasia/Pre-Malignant/Neoplasia of Indeterminate Potential	CRANIAL NERVE	Astrocytoma	Anaplastic
Dysplasia/Pre-Malignant/Neoplasia of Indeterminate Potential	ESOPHAGUS	Any Mucosal Dysplasia
Dysplasia/Pre-Malignant/Neoplasia of Indeterminate Potential	ESOPHAGUS	Carcinoma in situ/Intestinal Metaplasia with High Grade Dysplasia
Dysplasia/Pre-Malignant/Neoplasia of Indeterminate Potential	ESOPHAGUS	Intestinal Metaplasia (Barrett's Esophagus) with Dysplasia	Any Grade
Dysplasia/Pre-Malignant/Neoplasia of Indeterminate Potential	ESOPHAGUS	Intestinal Metaplasia (Barrett's Esophagus) with Dysplasia	High Grade
Dysplasia/Pre-Malignant/Neoplasia of Indeterminate Potential	ESOPHAGUS	Intestinal Metaplasia (Barrett's Esophagus) with Dysplasia	Low Grade
Dysplasia/Pre-Malignant/Neoplasia of Indeterminate Potential	ESOPHAGUS	Squamous Dysplasia	Any Grade
Dysplasia/Pre-Malignant/Neoplasia of Indeterminate Potential	EXTRAADRENAL NEURAL TISSUE	Paraganglioma
Dysplasia/Pre-Malignant/Neoplasia of Indeterminate Potential	FALLOPIAN TUBE	Carcinoma in situ
Dysplasia/Pre-Malignant/Neoplasia of Indeterminate Potential	GALLBLADDER	Adenoma	Any Dysplastic/Indeterminate SubType
Dysplasia/Pre-Malignant/Neoplasia of Indeterminate Potential	GALLBLADDER	High Grade Dysplasia
Dysplasia/Pre-Malignant/Neoplasia of Indeterminate Potential	GI TRACT	Carcinoid Tumor
Dysplasia/Pre-Malignant/Neoplasia of Indeterminate Potential	HEMATOPOIETIC OR LYMPHORETICULAR SYSTEMS	Any Atypical Lymphoid Proliferation
Dysplasia/Pre-Malignant/Neoplasia of Indeterminate Potential	HEMATOPOIETIC OR LYMPHORETICULAR SYSTEMS	Any Cell Type	Atypical Lymphoid Proliferation
Dysplasia/Pre-Malignant/Neoplasia of Indeterminate Potential	HEMATOPOIETIC OR LYMPHORETICULAR SYSTEMS	B-cell Proliferations of Uncertain Malignant Potential	Angiofollicular Hyperplasia (Castleman's Disease)
Dysplasia/Pre-Malignant/Neoplasia of Indeterminate Potential	HEMATOPOIETIC OR LYMPHORETICULAR SYSTEMS	B-cell Proliferations of Uncertain Malignant Potential	Heavy chain disease
Dysplasia/Pre-Malignant/Neoplasia of Indeterminate Potential	HEMATOPOIETIC OR LYMPHORETICULAR SYSTEMS	B-cell Proliferations of Uncertain Malignant Potential	Lymphomatoid granulomatosis
Dysplasia/Pre-Malignant/Neoplasia of Indeterminate Potential	HEMATOPOIETIC OR LYMPHORETICULAR SYSTEMS	B-cell Proliferations of Uncertain Malignant Potential	Monoclonal gammopathy of undetermined significance (MGUS)
Dysplasia/Pre-Malignant/Neoplasia of Indeterminate Potential	HEMATOPOIETIC OR LYMPHORETICULAR SYSTEMS	B-cell Proliferations of Uncertain Malignant Potential	Post-transplant lymphoproliferative disorder, polymorphic
Dysplasia/Pre-Malignant/Neoplasia of Indeterminate Potential	HEMATOPOIETIC OR LYMPHORETICULAR SYSTEMS	B-cell Proliferations of Uncertain Malignant Potential	Primary amyloidosis
Dysplasia/Pre-Malignant/Neoplasia of Indeterminate Potential	HEMATOPOIETIC OR LYMPHORETICULAR SYSTEMS	B-cell Proliferations of Uncertain Malignant Potential	Waldenstrom's Macroglobulenemia
Dysplasia/Pre-Malignant/Neoplasia of Indeterminate Potential	HEMATOPOIETIC OR LYMPHORETICULAR SYSTEMS	Chronic Myeloproliferative Diseases	Chronic idiopathic myelofibrosis
Dysplasia/Pre-Malignant/Neoplasia of Indeterminate Potential	HEMATOPOIETIC OR LYMPHORETICULAR SYSTEMS	Chronic Myeloproliferative Diseases	Essential thrombocythemia
Dysplasia/Pre-Malignant/Neoplasia of Indeterminate Potential	HEMATOPOIETIC OR LYMPHORETICULAR SYSTEMS	Chronic Myeloproliferative Diseases	Myeloproliferative disease, unclassifiable
Dysplasia/Pre-Malignant/Neoplasia of Indeterminate Potential	HEMATOPOIETIC OR LYMPHORETICULAR SYSTEMS	Chronic Myeloproliferative Diseases	Polycythemia vera
Dysplasia/Pre-Malignant/Neoplasia of Indeterminate Potential	HEMATOPOIETIC OR LYMPHORETICULAR SYSTEMS	Myelodysplastic or Myeloproliferative Diseases	Myelodysplastic or myeloproliferative disease, unclassifiable
Dysplasia/Pre-Malignant/Neoplasia of Indeterminate Potential	HEMATOPOIETIC OR LYMPHORETICULAR SYSTEMS	Myelodysplastic Syndromes	Myelodysplastic syndrome associated with isolated del(5q)
Dysplasia/Pre-Malignant/Neoplasia of Indeterminate Potential	HEMATOPOIETIC OR LYMPHORETICULAR SYSTEMS	Myelodysplastic Syndromes	Myelodysplastic syndrome, unclassifiable
Dysplasia/Pre-Malignant/Neoplasia of Indeterminate Potential	HEMATOPOIETIC OR LYMPHORETICULAR SYSTEMS	Myelodysplastic Syndromes	RAEB-1
Dysplasia/Pre-Malignant/Neoplasia of Indeterminate Potential	HEMATOPOIETIC OR LYMPHORETICULAR SYSTEMS	Myelodysplastic Syndromes	RAEB-2
Dysplasia/Pre-Malignant/Neoplasia of Indeterminate Potential	HEMATOPOIETIC OR LYMPHORETICULAR SYSTEMS	Myelodysplastic Syndromes	Refractory anemia
Dysplasia/Pre-Malignant/Neoplasia of Indeterminate Potential	HEMATOPOIETIC OR LYMPHORETICULAR SYSTEMS	Myelodysplastic Syndromes	Refractory anemia with excess blasts (RAEB)
Dysplasia/Pre-Malignant/Neoplasia of Indeterminate Potential	HEMATOPOIETIC OR LYMPHORETICULAR SYSTEMS	Myelodysplastic Syndromes	Refractory anemia with ringed sideroblasts
Dysplasia/Pre-Malignant/Neoplasia of Indeterminate Potential	HEMATOPOIETIC OR LYMPHORETICULAR SYSTEMS	Myelodysplastic Syndromes	Refractory cytopenia with multilineage dysplasia
Dysplasia/Pre-Malignant/Neoplasia of Indeterminate Potential	HEMATOPOIETIC OR LYMPHORETICULAR SYSTEMS	Myelodysplastic Syndromes	Refractory cytopenia with multilineage dysplasia and ringed sideroblasts
Dysplasia/Pre-Malignant/Neoplasia of Indeterminate Potential	HEMATOPOIETIC OR LYMPHORETICULAR SYSTEMS	Myelodysplastic Syndromes
Dysplasia/Pre-Malignant/Neoplasia of Indeterminate Potential	LARYNX	Any Mucosal Dysplasia
Dysplasia/Pre-Malignant/Neoplasia of Indeterminate Potential	LARYNX	Carcinoma in situ
Dysplasia/Pre-Malignant/Neoplasia of Indeterminate Potential	LIVER OR INTRAHEPATIC BILE DUCTS	Hepatoma
Dysplasia/Pre-Malignant/Neoplasia of Indeterminate Potential	LIVER OR INTRAHEPATIC BILE DUCTS	High Grade Dysplasia
Dysplasia/Pre-Malignant/Neoplasia of Indeterminate Potential	LUNG	Atypical Adenomatous Hyperplasia
Dysplasia/Pre-Malignant/Neoplasia of Indeterminate Potential	LUNG	Carcinoid Tumor	Atypical
Dysplasia/Pre-Malignant/Neoplasia of Indeterminate Potential	LUNG	Carcinoid Tumor
Dysplasia/Pre-Malignant/Neoplasia of Indeterminate Potential	LUNG	Carcinoma in situ
Dysplasia/Pre-Malignant/Neoplasia of Indeterminate Potential	LUNG	High Grade Dysplasia
Dysplasia/Pre-Malignant/Neoplasia of Indeterminate Potential	LUNG	Inflammatory Pseudotumor/Xanthofibroma/Fibroxanthoma
Dysplasia/Pre-Malignant/Neoplasia of Indeterminate Potential	LUNG	Squamous Metaplasia with Dysplasia Any Grade
Dysplasia/Pre-Malignant/Neoplasia of Indeterminate Potential	NASOPHARYNX	Any Mucosal Dysplasia
Dysplasia/Pre-Malignant/Neoplasia of Indeterminate Potential	NASOPHARYNX	Carcinoma in situ
Dysplasia/Pre-Malignant/Neoplasia of Indeterminate Potential	OROPHARYNX	Ameloblastoma
Dysplasia/Pre-Malignant/Neoplasia of Indeterminate Potential	OROPHARYNX	Any Mucosal Dysplasia
Dysplasia/Pre-Malignant/Neoplasia of Indeterminate Potential	OROPHARYNX	Carcinoma in situ
Dysplasia/Pre-Malignant/Neoplasia of Indeterminate Potential	OROPHARYNX	High Grade Dysplasia / Leukoplakia
Dysplasia/Pre-Malignant/Neoplasia of Indeterminate Potential	OVARY	Borderline Tumors	Any Dysplastic/Indeterminate SubType
Dysplasia/Pre-Malignant/Neoplasia of Indeterminate Potential	OVARY	Borderline Tumors	Clear Cell
Dysplasia/Pre-Malignant/Neoplasia of Indeterminate Potential	OVARY	Borderline Tumors	Endometrioid
Dysplasia/Pre-Malignant/Neoplasia of Indeterminate Potential	OVARY	Borderline Tumors	Mixed Epithelial
Dysplasia/Pre-Malignant/Neoplasia of Indeterminate Potential	OVARY	Borderline Tumors	Mucinous
Dysplasia/Pre-Malignant/Neoplasia of Indeterminate Potential	OVARY	Borderline Tumors	Serous
Dysplasia/Pre-Malignant/Neoplasia of Indeterminate Potential	OVARY	Borderline Tumors	Transitional (Proliferating Brenner's Tumor)
Dysplasia/Pre-Malignant/Neoplasia of Indeterminate Potential	OVARY	Carcinoid Tumor
Dysplasia/Pre-Malignant/Neoplasia of Indeterminate Potential	OVARY	Sex Cord-Stromal Tumor	Granulosa Cell Tumor, Juvenile
Dysplasia/Pre-Malignant/Neoplasia of Indeterminate Potential	OVARY	Teratoma	Immature-Not Overtly Malignant
Dysplasia/Pre-Malignant/Neoplasia of Indeterminate Potential	PANCREAS	Any Endocrine Tumor
Dysplasia/Pre-Malignant/Neoplasia of Indeterminate Potential	PANCREAS	Carcinoid Tumor
Dysplasia/Pre-Malignant/Neoplasia of Indeterminate Potential	PANCREAS	Endocrine Tumor, Functional	Any Dysplastic/Indeterminate SubType
Dysplasia/Pre-Malignant/Neoplasia of Indeterminate Potential	PANCREAS	Endocrine Tumor, Functional	Gastrinoma
Dysplasia/Pre-Malignant/Neoplasia of Indeterminate Potential	PANCREAS	Endocrine Tumor, Functional	Glucagonoma
Dysplasia/Pre-Malignant/Neoplasia of Indeterminate Potential	PANCREAS	Endocrine Tumor, Functional	Insulinoma
Dysplasia/Pre-Malignant/Neoplasia of Indeterminate Potential	PANCREAS	Endocrine Tumor, Functional	MEN 1
Dysplasia/Pre-Malignant/Neoplasia of Indeterminate Potential	PANCREAS	Endocrine Tumor, Functional	Other Hormone
Dysplasia/Pre-Malignant/Neoplasia of Indeterminate Potential	PANCREAS	Endocrine Tumor, Functional	Pancreatic Polypeptide Producing
Dysplasia/Pre-Malignant/Neoplasia of Indeterminate Potential	PANCREAS	Endocrine Tumor, Functional	Somatostatinoma
Dysplasia/Pre-Malignant/Neoplasia of Indeterminate Potential	PANCREAS	Endocrine Tumor, nonsecretory
Dysplasia/Pre-Malignant/Neoplasia of Indeterminate Potential	PANCREAS	Papillary Cystic Neoplasm
Dysplasia/Pre-Malignant/Neoplasia of Indeterminate Potential	PENIS	Any Mucosal Dysplasia
Dysplasia/Pre-Malignant/Neoplasia of Indeterminate Potential	PENIS	Carcinoma in situ
Dysplasia/Pre-Malignant/Neoplasia of Indeterminate Potential	PERIPHERAL NEUROECTODERM	Ganglioneuroblastoma
Dysplasia/Pre-Malignant/Neoplasia of Indeterminate Potential	PROSTATE	Any Epithelial Dysplasia
Dysplasia/Pre-Malignant/Neoplasia of Indeterminate Potential	PROSTATE	Atypical Adenomatous Hyperplasia	from Prostatectomy
Dysplasia/Pre-Malignant/Neoplasia of Indeterminate Potential	PROSTATE	Atypical Adenomatous Hyperplasia	from TURP
Dysplasia/Pre-Malignant/Neoplasia of Indeterminate Potential	PROSTATE	Atypical Adenomatous Hyperplasia
Dysplasia/Pre-Malignant/Neoplasia of Indeterminate Potential	PROSTATE	Prostatic Intrepithelial Hyperplasia Any Grade
Dysplasia/Pre-Malignant/Neoplasia of Indeterminate Potential	PROSTATE	Prostatic Intrepithelial Hyperplasia III (High Grade)
Dysplasia/Pre-Malignant/Neoplasia of Indeterminate Potential	PROSTATE	Prostatic Intrepithelial Hyperplasia III (High Grade)	from Prostatectomy
Dysplasia/Pre-Malignant/Neoplasia of Indeterminate Potential	PROSTATE	Prostatic Intrepithelial Hyperplasia III (High Grade)	from TURP
Dysplasia/Pre-Malignant/Neoplasia of Indeterminate Potential	SINONASAL	Any Mucosal Dysplasia
Dysplasia/Pre-Malignant/Neoplasia of Indeterminate Potential	SKIN	Actinic Keratosis
Dysplasia/Pre-Malignant/Neoplasia of Indeterminate Potential	SKIN	Any Mucosal Dysplasia
Dysplasia/Pre-Malignant/Neoplasia of Indeterminate Potential	SKIN	Fibroxanthoma	Atypical
Dysplasia/Pre-Malignant/Neoplasia of Indeterminate Potential	SKIN	Squamous Cell Carcinoma in situ
Dysplasia/Pre-Malignant/Neoplasia of Indeterminate Potential	SMALL INTESTINE	Adenoma	Any Dysplastic/Indeterminate SubType
Dysplasia/Pre-Malignant/Neoplasia of Indeterminate Potential	SMALL INTESTINE	Adenoma	Serrated
Dysplasia/Pre-Malignant/Neoplasia of Indeterminate Potential	SMALL INTESTINE	Adenoma	Tubular
Dysplasia/Pre-Malignant/Neoplasia of Indeterminate Potential	SMALL INTESTINE	Adenoma	Tubulovillous
Dysplasia/Pre-Malignant/Neoplasia of Indeterminate Potential	SMALL INTESTINE	Adenoma	Villous
Dysplasia/Pre-Malignant/Neoplasia of Indeterminate Potential	SMALL INTESTINE	Adenoma with High Grade Dysplasia	Any Dysplastic/Indeterminate SubType
Dysplasia/Pre-Malignant/Neoplasia of Indeterminate Potential	SMALL INTESTINE	Adenoma with High Grade Dysplasia	Tubulovillous
Dysplasia/Pre-Malignant/Neoplasia of Indeterminate Potential	SMALL INTESTINE	Adenoma with High Grade Dysplasia	Villous
Dysplasia/Pre-Malignant/Neoplasia of Indeterminate Potential	SMALL INTESTINE	Any High Grade Mucosal Dysplasia
Dysplasia/Pre-Malignant/Neoplasia of Indeterminate Potential	SMALL INTESTINE	Any Mucosal Dysplasia
Dysplasia/Pre-Malignant/Neoplasia of Indeterminate Potential	SMALL INTESTINE	Carcinoid Tumor	Atypical
Dysplasia/Pre-Malignant/Neoplasia of Indeterminate Potential	SMALL INTESTINE	Carcinoid Tumor
Dysplasia/Pre-Malignant/Neoplasia of Indeterminate Potential	SMALL INTESTINE	Gastrointestinal Stromal Tumor (GIST)	Unknown Malignant Potential
Dysplasia/Pre-Malignant/Neoplasia of Indeterminate Potential	SOFT TISSUE	Hemangioendothelioma
Dysplasia/Pre-Malignant/Neoplasia of Indeterminate Potential	SOFT TISSUE	Hemangiopericytoma
Dysplasia/Pre-Malignant/Neoplasia of Indeterminate Potential	SOFT TISSUE	Stromal Tumor
Dysplasia/Pre-Malignant/Neoplasia of Indeterminate Potential	SOFT TISSUE	Teratoma	Immature-Not Overtly Malignant
Dysplasia/Pre-Malignant/Neoplasia of Indeterminate Potential	STOMACH	Adenoma
Dysplasia/Pre-Malignant/Neoplasia of Indeterminate Potential	STOMACH	Carcinoid Tumor	Atypical
Dysplasia/Pre-Malignant/Neoplasia of Indeterminate Potential	STOMACH	Carcinoid Tumor
Dysplasia/Pre-Malignant/Neoplasia of Indeterminate Potential	STOMACH	Gastrointestinal Stromal Tumor (GIST)	Unknown Malignant Potential
Dysplasia/Pre-Malignant/Neoplasia of Indeterminate Potential	TESTIS	Intratubular germ cell neoplasm
Dysplasia/Pre-Malignant/Neoplasia of Indeterminate Potential	TESTIS	Testicular scar
Dysplasia/Pre-Malignant/Neoplasia of Indeterminate Potential	THYMUS	Carcinoid Tumor
Dysplasia/Pre-Malignant/Neoplasia of Indeterminate Potential	THYMUS	Thymoma	Invasive
Dysplasia/Pre-Malignant/Neoplasia of Indeterminate Potential	THYROID	C-cell hyperplasia	MEN 2a
Dysplasia/Pre-Malignant/Neoplasia of Indeterminate Potential	THYROID	C-cell hyperplasia	MEN 2b
Dysplasia/Pre-Malignant/Neoplasia of Indeterminate Potential	THYROID	C-cell hyperplasia
Dysplasia/Pre-Malignant/Neoplasia of Indeterminate Potential	URINARY TRACT	Any Urothelial Dysplasia
Dysplasia/Pre-Malignant/Neoplasia of Indeterminate Potential	URINARY TRACT	Carcinoma in situ	Papillary
Dysplasia/Pre-Malignant/Neoplasia of Indeterminate Potential	URINARY TRACT	Carcinoma in situ
Dysplasia/Pre-Malignant/Neoplasia of Indeterminate Potential	URINARY TRACT	High Grade Dysplasia
Dysplasia/Pre-Malignant/Neoplasia of Indeterminate Potential	UTERUS ENDOMETRIUM	Any Epithelial Dysplasia
Dysplasia/Pre-Malignant/Neoplasia of Indeterminate Potential	UTERUS ENDOMETRIUM	Complex Hyperplasia with Atypia
Dysplasia/Pre-Malignant/Neoplasia of Indeterminate Potential	UTERUS ENDOMETRIUM	Serous Papillary Dysplasia
Dysplasia/Pre-Malignant/Neoplasia of Indeterminate Potential	UTERUS ENDOMETRIUM	Simple Hyperplasia with Atypia
Dysplasia/Pre-Malignant/Neoplasia of Indeterminate Potential	UTERUS TROPHOBLASTIC	Hydatidiform mole	Any Dysplastic/Indeterminate SubType
Dysplasia/Pre-Malignant/Neoplasia of Indeterminate Potential	UTERUS TROPHOBLASTIC	Hydatidiform mole	Complete
Dysplasia/Pre-Malignant/Neoplasia of Indeterminate Potential	UTERUS TROPHOBLASTIC	Hydatidiform mole	Invasive
Dysplasia/Pre-Malignant/Neoplasia of Indeterminate Potential	UTERUS TROPHOBLASTIC	Hydatidiform mole	Partial
Dysplasia/Pre-Malignant/Neoplasia of Indeterminate Potential	UTERUS-MYOMETRIUM	Stromal Tumor
Dysplasia/Pre-Malignant/Neoplasia of Indeterminate Potential	VAGINA	Carcinoma-in-situ
Dysplasia/Pre-Malignant/Neoplasia of Indeterminate Potential	VAGINA	Vaginal Intraepithelial Neoplasia	Any Grade
Dysplasia/Pre-Malignant/Neoplasia of Indeterminate Potential	VAGINA	Vaginal Intraepithelial Neoplasia	Mild (VAIN I)
Dysplasia/Pre-Malignant/Neoplasia of Indeterminate Potential	VAGINA	Vaginal Intraepithelial Neoplasia	Moderate (VAIN II)
Dysplasia/Pre-Malignant/Neoplasia of Indeterminate Potential	VAGINA	Vaginal Intraepithelial Neoplasia	Severe (VAIN III)
Dysplasia/Pre-Malignant/Neoplasia of Indeterminate Potential	VASCULAR	Atypical Vascular Proliferation
Dysplasia/Pre-Malignant/Neoplasia of Indeterminate Potential	VULVA	Carcinoma-in-situ
Dysplasia/Pre-Malignant/Neoplasia of Indeterminate Potential	VULVA	Paget's disease
Dysplasia/Pre-Malignant/Neoplasia of Indeterminate Potential	VULVA	Vulvar Intraepithelial Neoplasia	Any Grade
Dysplasia/Pre-Malignant/Neoplasia of Indeterminate Potential	VULVA	Vulvar Intraepithelial Neoplasia	Mild (VIN I)
Dysplasia/Pre-Malignant/Neoplasia of Indeterminate Potential	VULVA	Vulvar Intraepithelial Neoplasia	Moderate (VIN II)
Dysplasia/Pre-Malignant/Neoplasia of Indeterminate Potential	VULVA	Vulvar Intraepithelial Neoplasia	Severe (VIN III)
Benign Neoplasia/Hyperplasia/Metaplasia	ADRENAL	Any Hyperplasia/Adenoma
Benign Neoplasia/Hyperplasia/Metaplasia	ADRENAL	Cortical Adenoma	ACTH producing (Cushing's Syndrome)
Benign Neoplasia/Hyperplasia/Metaplasia	ADRENAL	Cortical Adenoma	Aldosterone producing (Conn's Syndrome)
Benign Neoplasia/Hyperplasia/Metaplasia	ADRENAL	Cortical Adenoma	NOS
Benign Neoplasia/Hyperplasia/Metaplasia	ADRENAL	Cyst
Benign Neoplasia/Hyperplasia/Metaplasia	ADRENAL	Hyperplasia	ACTH producing (Cushing's Syndrome)
Benign Neoplasia/Hyperplasia/Metaplasia	ADRENAL	Hyperplasia	Aldosterone producing (Conn's Syndrome)
Benign Neoplasia/Hyperplasia/Metaplasia	ADRENAL	Hyperplasia	NOS
Benign Neoplasia/Hyperplasia/Metaplasia	ADRENAL	Myelolipoma
Benign Neoplasia/Hyperplasia/Metaplasia	ANUS	Condyloma Accuminatum
Benign Neoplasia/Hyperplasia/Metaplasia	ANUS	Hyperplastic Polyp
Benign Neoplasia/Hyperplasia/Metaplasia	ANY	Condyloma Accuminatum
Benign Neoplasia/Hyperplasia/Metaplasia	ANY	Endometriosis
Benign Neoplasia/Hyperplasia/Metaplasia	ANY	Teratoma	Any Mature Benign Subtype
Benign Neoplasia/Hyperplasia/Metaplasia	APPENDIX	Carcinoid Tumor
Benign Neoplasia/Hyperplasia/Metaplasia	APPENDIX	Hyperplastic Polyp
Benign Neoplasia/Hyperplasia/Metaplasia	BONE	Giant Cell Tumor
Benign Neoplasia/Hyperplasia/Metaplasia	BONE	Adamatinoma
Benign Neoplasia/Hyperplasia/Metaplasia	BONE	Any Benign Neoplastic Tumor Type
Benign Neoplasia/Hyperplasia/Metaplasia	BONE	Chordoma
Benign Neoplasia/Hyperplasia/Metaplasia	BONE	Cranial Fasciitis
Benign Neoplasia/Hyperplasia/Metaplasia	BONE	Cyst	Aneurysmal
Benign Neoplasia/Hyperplasia/Metaplasia	BONE	Cyst	Any Benign/Hyperplastic/Metaplastic SubType
Benign Neoplasia/Hyperplasia/Metaplasia	BONE	Cyst	Simple Solitary
Benign Neoplasia/Hyperplasia/Metaplasia	BONE	Desmoid Tumor
Benign Neoplasia/Hyperplasia/Metaplasia	BONE	Fibroma	Any Benign/Hyperplastic/Metaplastic SubType
Benign Neoplasia/Hyperplasia/Metaplasia	BONE	Fibroma	Desmoplastic
Benign Neoplasia/Hyperplasia/Metaplasia	BONE	Fibroma	Non-ossifying
Benign Neoplasia/Hyperplasia/Metaplasia	BONE	Fibroma	Ossifying
Benign Neoplasia/Hyperplasia/Metaplasia	BONE	Fibrous Dysplasia
Benign Neoplasia/Hyperplasia/Metaplasia	BONE	Giant Cell Tumor
Benign Neoplasia/Hyperplasia/Metaplasia	BONE	Osteoblastoma	Aggressive
Benign Neoplasia/Hyperplasia/Metaplasia	BONE	Osteoblastoma	NOS
Benign Neoplasia/Hyperplasia/Metaplasia	BONE	Osteofibrous Dysplasia
Benign Neoplasia/Hyperplasia/Metaplasia	BONE	Osteoma	Osteoid
Benign Neoplasia/Hyperplasia/Metaplasia	BONE	Osteoma
Benign Neoplasia/Hyperplasia/Metaplasia	BONE	Periosteal Desmoid Tumor
Benign Neoplasia/Hyperplasia/Metaplasia	BRAIN OR SPINAL CORD	Any Benign Neoplastic Tumor Type
Benign Neoplasia/Hyperplasia/Metaplasia	BRAIN OR SPINAL CORD	Any Glioma
Benign Neoplasia/Hyperplasia/Metaplasia	BRAIN OR SPINAL CORD	Astrocytoma	Any Benign/Hyperplastic/Metaplastic SubType
Benign Neoplasia/Hyperplasia/Metaplasia	BRAIN OR SPINAL CORD	Astrocytoma	NOS
Benign Neoplasia/Hyperplasia/Metaplasia	BRAIN OR SPINAL CORD	Astrocytoma	Pilocytic
Benign Neoplasia/Hyperplasia/Metaplasia	BRAIN OR SPINAL CORD	Astrocytoma	Pleomorphic Xanthoastrocytoma
Benign Neoplasia/Hyperplasia/Metaplasia	BRAIN OR SPINAL CORD	Choroid plexus papilloma
Benign Neoplasia/Hyperplasia/Metaplasia	BRAIN OR SPINAL CORD	Cortical Hamartoma (Tuber)	with documented Tuberous Sclerosis
Benign Neoplasia/Hyperplasia/Metaplasia	BRAIN OR SPINAL CORD	Cortical Hamartoma (Tuber)
Benign Neoplasia/Hyperplasia/Metaplasia	BRAIN OR SPINAL CORD	Craniopharyngioma	Adamantinomatous
Benign Neoplasia/Hyperplasia/Metaplasia	BRAIN OR SPINAL CORD	Craniopharyngioma	Any Benign/Hyperplastic/Metaplastic SubType
Benign Neoplasia/Hyperplasia/Metaplasia	BRAIN OR SPINAL CORD	Craniopharyngioma	No Special Type/Typical/Conventional
Benign Neoplasia/Hyperplasia/Metaplasia	BRAIN OR SPINAL CORD	Craniopharyngioma	Papillary
Benign Neoplasia/Hyperplasia/Metaplasia	BRAIN OR SPINAL CORD	Desmoplastic infantile ganglioglioma or astrocytoma
Benign Neoplasia/Hyperplasia/Metaplasia	BRAIN OR SPINAL CORD	Dysembryoplastic neuroepithelial tumor
Benign Neoplasia/Hyperplasia/Metaplasia	BRAIN OR SPINAL CORD	Ependymoma	Any Benign/Hyperplastic/Metaplastic SubType
Benign Neoplasia/Hyperplasia/Metaplasia	BRAIN OR SPINAL CORD	Ependymoma	Myxopapillary
Benign Neoplasia/Hyperplasia/Metaplasia	BRAIN OR SPINAL CORD	Ependymoma	NOS
Benign Neoplasia/Hyperplasia/Metaplasia	BRAIN OR SPINAL CORD	Ependymoma	Tancytic
Benign Neoplasia/Hyperplasia/Metaplasia	BRAIN OR SPINAL CORD	Gangliocytoma
Benign Neoplasia/Hyperplasia/Metaplasia	BRAIN OR SPINAL CORD	Ganglioglioma
Benign Neoplasia/Hyperplasia/Metaplasia	BRAIN OR SPINAL CORD	Hemangioblastoma
Benign Neoplasia/Hyperplasia/Metaplasia	BRAIN OR SPINAL CORD	Meningioma	Angiomatous (Vascular)
Benign Neoplasia/Hyperplasia/Metaplasia	BRAIN OR SPINAL CORD	Meningioma	Any Benign/Hyperplastic/Metaplastic SubType
Benign Neoplasia/Hyperplasia/Metaplasia	BRAIN OR SPINAL CORD	Meningioma	Epithelioid or No Special Type/Typical/Conventional
Benign Neoplasia/Hyperplasia/Metaplasia	BRAIN OR SPINAL CORD	Meningioma	Fibroblastic
Benign Neoplasia/Hyperplasia/Metaplasia	BRAIN OR SPINAL CORD	Meningioma	Psammomatous (Mineralized)
Benign Neoplasia/Hyperplasia/Metaplasia	BRAIN OR SPINAL CORD	Meningioma	Transitional
Benign Neoplasia/Hyperplasia/Metaplasia	BRAIN OR SPINAL CORD	Mixed Glioma
Benign Neoplasia/Hyperplasia/Metaplasia	BRAIN OR SPINAL CORD	Neurofibroma	Any Benign/Hyperplastic/Metaplastic SubType
Benign Neoplasia/Hyperplasia/Metaplasia	BRAIN OR SPINAL CORD	Neurofibroma	NF 1
Benign Neoplasia/Hyperplasia/Metaplasia	BRAIN OR SPINAL CORD	Neurofibroma	NF 2
Benign Neoplasia/Hyperplasia/Metaplasia	BRAIN OR SPINAL CORD	Neurofibroma	No Special Type/Typical/Conventional
Benign Neoplasia/Hyperplasia/Metaplasia	BRAIN OR SPINAL CORD	Neurofibroma	Plexiform
Benign Neoplasia/Hyperplasia/Metaplasia	BRAIN OR SPINAL CORD	Oligoastrocytoma	NOS
Benign Neoplasia/Hyperplasia/Metaplasia	BRAIN OR SPINAL CORD	Oligodendroglioma	NOS
Benign Neoplasia/Hyperplasia/Metaplasia	BRAIN OR SPINAL CORD	Pineocytoma
Benign Neoplasia/Hyperplasia/Metaplasia	BRAIN OR SPINAL CORD	Schwannoma	Any Benign/Hyperplastic/Metaplastic SubType
Benign Neoplasia/Hyperplasia/Metaplasia	BRAIN OR SPINAL CORD	Schwannoma	No Special Type/Typical/Conventional
Benign Neoplasia/Hyperplasia/Metaplasia	BRAIN OR SPINAL CORD	Schwannoma, cellular	Cellular
Benign Neoplasia/Hyperplasia/Metaplasia	BRAIN OR SPINAL CORD	Schwannoma, melanotic	Melanotic
Benign Neoplasia/Hyperplasia/Metaplasia	BRAIN OR SPINAL CORD	Schwannoma, plexiform	Plexiform
Benign Neoplasia/Hyperplasia/Metaplasia	BRAIN OR SPINAL CORD	Subependymoma
Benign Neoplasia/Hyperplasia/Metaplasia	BREAST	Any Hyperplasia/Tumor
Benign Neoplasia/Hyperplasia/Metaplasia	BREAST	Ductal Hyplasia without Atypia	Florid
Benign Neoplasia/Hyperplasia/Metaplasia	BREAST	Ductal Hyplasia without Atypia
Benign Neoplasia/Hyperplasia/Metaplasia	BREAST	Fibroadenoma
Benign Neoplasia/Hyperplasia/Metaplasia	BREAST	Fibrocystic Changes	Adenosis
Benign Neoplasia/Hyperplasia/Metaplasia	BREAST	Fibrocystic Changes	Any Benign/Hyperplastic/Metaplastic SubType
Benign Neoplasia/Hyperplasia/Metaplasia	BREAST	Fibrocystic Changes	Any Benign/Hyperplastic/Metaplastic SubType Specifically from Mammoplasty (Reduction Surgery)
Benign Neoplasia/Hyperplasia/Metaplasia	BREAST	Fibrocystic Changes	Cyst Formation
Benign Neoplasia/Hyperplasia/Metaplasia	BREAST	Fibrocystic Changes	Hyperplasia without Atypia
Benign Neoplasia/Hyperplasia/Metaplasia	BREAST	Fibrocystic Changes	Papillary Apocrine Change
Benign Neoplasia/Hyperplasia/Metaplasia	BREAST	Fibrocystic Changes	Sclerosing Adenosis
Benign Neoplasia/Hyperplasia/Metaplasia	BREAST	Gynecomastia
Benign Neoplasia/Hyperplasia/Metaplasia	BREAST	Metaplastic Lesion	Low Grade Fibromatosis Like
Benign Neoplasia/Hyperplasia/Metaplasia	BREAST	Papilloma
Benign Neoplasia/Hyperplasia/Metaplasia	BREAST	Phyllodes Tumor
Benign Neoplasia/Hyperplasia/Metaplasia	CARTILAGE	Any Hyperplasia/Tumor
Benign Neoplasia/Hyperplasia/Metaplasia	CARTILAGE	Chondroblastoma
Benign Neoplasia/Hyperplasia/Metaplasia	CARTILAGE	Chondromyxoid Fibroma
Benign Neoplasia/Hyperplasia/Metaplasia	CARTILAGE	Enchondroma
Benign Neoplasia/Hyperplasia/Metaplasia	CARTILAGE	Juxtacortical Chondroma
Benign Neoplasia/Hyperplasia/Metaplasia	CARTILAGE	Osteochondroma
Benign Neoplasia/Hyperplasia/Metaplasia	CERVIX	Any Benign Neoplasia/Hyperplasia Type
Benign Neoplasia/Hyperplasia/Metaplasia	CERVIX	Any Changes with HPV
Benign Neoplasia/Hyperplasia/Metaplasia	CERVIX	Any Hyperplasia
Benign Neoplasia/Hyperplasia/Metaplasia	CERVIX	Exophytic Condyloma Accuminatum
Benign Neoplasia/Hyperplasia/Metaplasia	CERVIX	HPV without Dysplasia or Florid Hyplerplasia
Benign Neoplasia/Hyperplasia/Metaplasia	CERVIX	Microglandular Hyperplasia
Benign Neoplasia/Hyperplasia/Metaplasia	CERVIX	Tunnel Cluster
Benign Neoplasia/Hyperplasia/Metaplasia	COLON OR RECTUM	Any Polyp without Dysplasia
Benign Neoplasia/Hyperplasia/Metaplasia	COLON OR RECTUM	Hyperplastic Polyp
Benign Neoplasia/Hyperplasia/Metaplasia	COLON OR RECTUM	Inflammatory polyp
Benign Neoplasia/Hyperplasia/Metaplasia	CRANIAL NERVE	Astrocytoma	Pilocytic
Benign Neoplasia/Hyperplasia/Metaplasia	ESOPHAGUS	Any Benign Hyperplasia/Tumor
Benign Neoplasia/Hyperplasia/Metaplasia	ESOPHAGUS	Giant Fibrovascular Polyp
Benign Neoplasia/Hyperplasia/Metaplasia	ESOPHAGUS	Intestinal Metaplasia (Barrett's Esophagus)
Benign Neoplasia/Hyperplasia/Metaplasia	ESOPHAGUS	Leiomyoma
Benign Neoplasia/Hyperplasia/Metaplasia	EXTRAHEPATIC BILE DUCTS	Choledochal cyst
Benign Neoplasia/Hyperplasia/Metaplasia	FALLOPIAN TUBE	Endometriosis
Benign Neoplasia/Hyperplasia/Metaplasia	FALLOPIAN TUBE	Peritubal Cyst
Benign Neoplasia/Hyperplasia/Metaplasia	GALLBLADDER	Any Benign Neoplastic Tumor Type
Benign Neoplasia/Hyperplasia/Metaplasia	GALLBLADDER	Adenomyomatous Hyperplasia
Benign Neoplasia/Hyperplasia/Metaplasia	GALLBLADDER	Cholesterol Polyps
Benign Neoplasia/Hyperplasia/Metaplasia	GALLBLADDER	Hamartomatous Polyps
Benign Neoplasia/Hyperplasia/Metaplasia	GALLBLADDER	Primary Papillary Hyperplasia
Benign Neoplasia/Hyperplasia/Metaplasia	HEART	Atrial Myxoma
Benign Neoplasia/Hyperplasia/Metaplasia	HEMATOPOIETIC OR LYMPHORETICULAR SYSTEMS	Any Benign Neoplasia/Hyperplasia
Benign Neoplasia/Hyperplasia/Metaplasia	HEMATOPOIETIC OR LYMPHORETICULAR SYSTEMS	Benign Lymphoid Hyperplasia
Benign Neoplasia/Hyperplasia/Metaplasia	HEMATOPOIETIC OR LYMPHORETICULAR SYSTEMS	Extramedullary Hematopoiesis
Benign Neoplasia/Hyperplasia/Metaplasia	HEMATOPOIETIC OR LYMPHORETICULAR SYSTEMS	Hemangioma
Benign Neoplasia/Hyperplasia/Metaplasia	HEMATOPOIETIC OR LYMPHORETICULAR SYSTEMS	Histiocytosis	Sinus
Benign Neoplasia/Hyperplasia/Metaplasia	HEMATOPOIETIC OR LYMPHORETICULAR SYSTEMS	Histocytosis	Not Otherwise Specified
Benign Neoplasia/Hyperplasia/Metaplasia	HEMATOPOIETIC OR LYMPHORETICULAR SYSTEMS	Myeloid Metaplasia
Benign Neoplasia/Hyperplasia/Metaplasia	KIDNEY	Congenital Mesoblastic Nephroma	Any Benign/Hyperplastic/Metaplastic SubType
Benign Neoplasia/Hyperplasia/Metaplasia	KIDNEY	Congenital Mesoblastic Nephroma	Cellular
Benign Neoplasia/Hyperplasia/Metaplasia	KIDNEY	Congenital Mesoblastic Nephroma	Classical
Benign Neoplasia/Hyperplasia/Metaplasia	KIDNEY	Congenital Mesoblastic Nephroma	Mixed cellularity
Benign Neoplasia/Hyperplasia/Metaplasia	KIDNEY	Angiomyolipoma
Benign Neoplasia/Hyperplasia/Metaplasia	KIDNEY	Any Benign Neoplastic Tumor Type
Benign Neoplasia/Hyperplasia/Metaplasia	KIDNEY	Any Hyperplasia/Tumor
Benign Neoplasia/Hyperplasia/Metaplasia	KIDNEY	Cystic Nephroma
Benign Neoplasia/Hyperplasia/Metaplasia	KIDNEY	Fibroma
Benign Neoplasia/Hyperplasia/Metaplasia	KIDNEY	Hamartoma
Benign Neoplasia/Hyperplasia/Metaplasia	KIDNEY	Leiomyoma
Benign Neoplasia/Hyperplasia/Metaplasia	KIDNEY	Lipoma
Benign Neoplasia/Hyperplasia/Metaplasia	KIDNEY	Mesoblastic Nephroma (Adult)
Benign Neoplasia/Hyperplasia/Metaplasia	KIDNEY	Metanephric Adenofibroma
Benign Neoplasia/Hyperplasia/Metaplasia	KIDNEY	Metanephric Adenoma
Benign Neoplasia/Hyperplasia/Metaplasia	KIDNEY	Oncocytoma
Benign Neoplasia/Hyperplasia/Metaplasia	KIDNEY	Papillary Adenoma
Benign Neoplasia/Hyperplasia/Metaplasia	LARYNX	Hyperplasia
Benign Neoplasia/Hyperplasia/Metaplasia	LARYNX	Papilloma
Benign Neoplasia/Hyperplasia/Metaplasia	LARYNX	Polyp
Benign Neoplasia/Hyperplasia/Metaplasia	LARYNX	Squamous Metaplasia
Benign Neoplasia/Hyperplasia/Metaplasia	LIVER OR INTRAHEPATIC BILE DUCTS	Adenoma (Hepatoma)
Benign Neoplasia/Hyperplasia/Metaplasia	LIVER OR INTRAHEPATIC BILE DUCTS	Any Benign Neoplastic Tumor Type
Benign Neoplasia/Hyperplasia/Metaplasia	LIVER OR INTRAHEPATIC BILE DUCTS	Focal Nodular Hyperplasia
Benign Neoplasia/Hyperplasia/Metaplasia	LIVER OR INTRAHEPATIC BILE DUCTS	Hamartoma	Any Benign/Hyperplastic/Metaplastic SubType
Benign Neoplasia/Hyperplasia/Metaplasia	LIVER OR INTRAHEPATIC BILE DUCTS	Hamartoma	Biliary (Von Meyenberg complex)
Benign Neoplasia/Hyperplasia/Metaplasia	LIVER OR INTRAHEPATIC BILE DUCTS	Hamartoma	Mesenchymal
Benign Neoplasia/Hyperplasia/Metaplasia	LIVER OR INTRAHEPATIC BILE DUCTS	Hemangioma
Benign Neoplasia/Hyperplasia/Metaplasia	LUNG	Any Benign Salivary Gland Tumor
Benign Neoplasia/Hyperplasia/Metaplasia	LUNG	Any Hyperplasia/Tumor
Benign Neoplasia/Hyperplasia/Metaplasia	LUNG	Bronchial Epithelial Hyperplasia
Benign Neoplasia/Hyperplasia/Metaplasia	LUNG	Carcinoid Tumorlets
Benign Neoplasia/Hyperplasia/Metaplasia	LUNG	Clear Cell Tumor
Benign Neoplasia/Hyperplasia/Metaplasia	LUNG	Eosinophilic Granuloma
Benign Neoplasia/Hyperplasia/Metaplasia	LUNG	Hamartoma
Benign Neoplasia/Hyperplasia/Metaplasia	LUNG	Hemangioma
Benign Neoplasia/Hyperplasia/Metaplasia	LUNG	Papilloma
Benign Neoplasia/Hyperplasia/Metaplasia	LUNG	Squamous Metaplasia without Atypia
Benign Neoplasia/Hyperplasia/Metaplasia	NASOPHARYNX	Any Benign Neoplastic Tumor Type
Benign Neoplasia/Hyperplasia/Metaplasia	NASOPHARYNX	Papilloma
Benign Neoplasia/Hyperplasia/Metaplasia	NASOPHARYNX	Polyp	Allergic
Benign Neoplasia/Hyperplasia/Metaplasia	NASOPHARYNX	Polyp	Any Benign/Hyperplastic/Metaplastic SubType
Benign Neoplasia/Hyperplasia/Metaplasia	NASOPHARYNX	Polyp	Nasal
Benign Neoplasia/Hyperplasia/Metaplasia	OPHTHALMIC	Any Benign Neoplastic Tumor Type
Benign Neoplasia/Hyperplasia/Metaplasia	OPHTHALMIC	Fibrous Histiocytoma
Benign Neoplasia/Hyperplasia/Metaplasia	OPHTHALMIC	Hemangioma
Benign Neoplasia/Hyperplasia/Metaplasia	OPHTHALMIC	Lymphangioma
Benign Neoplasia/Hyperplasia/Metaplasia	OROPHARYNX	Any Benign Neoplastic Tumor Type
Benign Neoplasia/Hyperplasia/Metaplasia	OROPHARYNX	Benign Lymphoid Hyperplasia
Benign Neoplasia/Hyperplasia/Metaplasia	OROPHARYNX	Squamous Papilloma
Benign Neoplasia/Hyperplasia/Metaplasia	OVARY	Adenofibroma/Cystadenofibroma	Any Benign/Hyperplastic/Metaplastic SubType
Benign Neoplasia/Hyperplasia/Metaplasia	OVARY	Adenofibroma/Cystadenofibroma	Endometrioid
Benign Neoplasia/Hyperplasia/Metaplasia	OVARY	Adenofibroma/Cystadenofibroma	Mucinous
Benign Neoplasia/Hyperplasia/Metaplasia	OVARY	Adenofibroma/Cystadenofibroma	Serous
Benign Neoplasia/Hyperplasia/Metaplasia	OVARY	Any Benign Neoplastic Tumor Type
Benign Neoplasia/Hyperplasia/Metaplasia	OVARY	Brenner's Tumor (Transitional Cell)
Benign Neoplasia/Hyperplasia/Metaplasia	OVARY	Cystadenoma	Any Benign/Hyperplastic/Metaplastic SubType
Benign Neoplasia/Hyperplasia/Metaplasia	OVARY	Cystadenoma	Endometrioid
Benign Neoplasia/Hyperplasia/Metaplasia	OVARY	Cystadenoma	Mixed Epithelial
Benign Neoplasia/Hyperplasia/Metaplasia	OVARY	Cystadenoma	Mucinous
Benign Neoplasia/Hyperplasia/Metaplasia	OVARY	Cystadenoma	Serous
Benign Neoplasia/Hyperplasia/Metaplasia	OVARY	Endometriosis
Benign Neoplasia/Hyperplasia/Metaplasia	OVARY	Mixed germ cell-sex cord-stromal tumor	Gonadoblastoma
Benign Neoplasia/Hyperplasia/Metaplasia	OVARY	Papilloma	Serous
Benign Neoplasia/Hyperplasia/Metaplasia	OVARY	Sex Cord-Stromal Tumor	Any Benign/Hyperplastic/Metaplastic SubType
Benign Neoplasia/Hyperplasia/Metaplasia	OVARY	Sex Cord-Stromal Tumor	Fibroma
Benign Neoplasia/Hyperplasia/Metaplasia	OVARY	Sex Cord-Stromal Tumor	Sclerosing Stromal Tumor
Benign Neoplasia/Hyperplasia/Metaplasia	OVARY	Sex Cord-Stromal Tumor	Stromal Tumors with Minor Sex Cord Elements
Benign Neoplasia/Hyperplasia/Metaplasia	OVARY	Sex Cord-Stromal Tumor	Thecoma, Luteinized
Benign Neoplasia/Hyperplasia/Metaplasia	OVARY	Sex Cord-Stromal Tumor	Thecoma, Typical
Benign Neoplasia/Hyperplasia/Metaplasia	OVARY	Stromal Luteoma
Benign Neoplasia/Hyperplasia/Metaplasia	OVARY	Teratoma	Any Mature
Benign Neoplasia/Hyperplasia/Metaplasia	OVARY	Teratoma	Mature Multicystic
Benign Neoplasia/Hyperplasia/Metaplasia	OVARY	Teratoma	Mature Unicystic
Benign Neoplasia/Hyperplasia/Metaplasia	OVARY	Teratoma	with Thyroid Gland Tissue/Struma Ovarii
Benign Neoplasia/Hyperplasia/Metaplasia	PANCREAS	Adenoma
Benign Neoplasia/Hyperplasia/Metaplasia	PANCREAS	Any Benign Neoplastic Tumor Type
Benign Neoplasia/Hyperplasia/Metaplasia	PANCREAS	Islet Cell Hyperplasia
Benign Neoplasia/Hyperplasia/Metaplasia	PANCREAS	Papillary Cystic Tumor
Benign Neoplasia/Hyperplasia/Metaplasia	PARATHYROID	Adenoma	MEN 1
Benign Neoplasia/Hyperplasia/Metaplasia	PARATHYROID	Adenoma	MEN 2a
Benign Neoplasia/Hyperplasia/Metaplasia	PARATHYROID	Adenoma
Benign Neoplasia/Hyperplasia/Metaplasia	PARATHYROID	Any Benign Neoplastic Tumor Type
Benign Neoplasia/Hyperplasia/Metaplasia	PARATHYROID	Hyperplasia	MEN 1
Benign Neoplasia/Hyperplasia/Metaplasia	PARATHYROID	Hyperplasia
Benign Neoplasia/Hyperplasia/Metaplasia	PENIS	Any Benign Neoplastic Tumor Type
Benign Neoplasia/Hyperplasia/Metaplasia	PENIS	Condyloma Accuminatum
Benign Neoplasia/Hyperplasia/Metaplasia	PERIPHERAL NERVOUS SYSTEM	Any Benign Neoplastic Tumor Type
Benign Neoplasia/Hyperplasia/Metaplasia	PERIPHERAL NERVOUS SYSTEM	Ganglioneuroma
Benign Neoplasia/Hyperplasia/Metaplasia	PERIPHERAL NERVOUS SYSTEM	Ganglioneuromatosis	MEN 2b (Small Intestine)
Benign Neoplasia/Hyperplasia/Metaplasia	PERIPHERAL NERVOUS SYSTEM	Ganglioneuromatosis	Polypoid (Large Intestine)
Benign Neoplasia/Hyperplasia/Metaplasia	PERIPHERAL NERVOUS SYSTEM	Neurofibroma	Any Benign/Hyperplastic/Metaplastic SubType
Benign Neoplasia/Hyperplasia/Metaplasia	PERIPHERAL NERVOUS SYSTEM	Neurofibroma	Neurofibromatosis NF1
Benign Neoplasia/Hyperplasia/Metaplasia	PERIPHERAL NERVOUS SYSTEM	Neurofibroma	Neurofibromatosis NF2
Benign Neoplasia/Hyperplasia/Metaplasia	PERIPHERAL NERVOUS SYSTEM	Neuroma	Morton's Neuroma
Benign Neoplasia/Hyperplasia/Metaplasia	PERIPHERAL NERVOUS SYSTEM	Neuroma	Mucosal
Benign Neoplasia/Hyperplasia/Metaplasia	PERIPHERAL NERVOUS SYSTEM	Neuroma	Solitary Circumscribed/Palisading Encapsulated Neuroma
Benign Neoplasia/Hyperplasia/Metaplasia	PERIPHERAL NERVOUS SYSTEM	Neuroma	Traumatic
Benign Neoplasia/Hyperplasia/Metaplasia	PERIPHERAL NERVOUS SYSTEM	Neuroma	Any Benign/Hyperplastic/Metaplastic SubType
Benign Neoplasia/Hyperplasia/Metaplasia	PERIPHERAL NERVOUS SYSTEM	Schwannoma/Neurilemmoma
Benign Neoplasia/Hyperplasia/Metaplasia	PERIPHERAL NERVOUS SYSTEM	Vestibular Schwannoma/Acoustic Schwannoma	Acoustic, Bilateral (NF2)
Benign Neoplasia/Hyperplasia/Metaplasia	PERIPHERAL NERVOUS SYSTEM	Vestibular Schwannoma/Acoustic Schwannoma	Acoustic, Unilateral
Benign Neoplasia/Hyperplasia/Metaplasia	PERIPHERAL NERVOUS SYSTEM	Vestibular Schwannoma/Acoustic Schwannoma	Any Benign/Hyperplastic/Metaplastic SubType
Benign Neoplasia/Hyperplasia/Metaplasia	PITUITARY GLAND	Adenoma	Any Benign/Hyperplastic/Metaplastic SubType
Benign Neoplasia/Hyperplasia/Metaplasia	PITUITARY GLAND	Adenoma	Any Benign/Hyperplastic/Metaplastic SubType MEN1
Benign Neoplasia/Hyperplasia/Metaplasia	PITUITARY GLAND	Adenoma	Corticotrophic/ACTH Producing (Cushing's Disease)
Benign Neoplasia/Hyperplasia/Metaplasia	PITUITARY GLAND	Adenoma	Lactotrophic/Prolactinoma
Benign Neoplasia/Hyperplasia/Metaplasia	PITUITARY GLAND	Adenoma	Somatotrophic/Growth Hormone Producing (Acromegaly)
Benign Neoplasia/Hyperplasia/Metaplasia	PITUITARY GLAND	Adenoma	Thyrotrophic/TSH producing
Benign Neoplasia/Hyperplasia/Metaplasia	PITUITARY GLAND	Any Benign Neoplastic Tumor Type
Benign Neoplasia/Hyperplasia/Metaplasia	PROSTATE	Any Benign Neoplastic Tumor Type
Benign Neoplasia/Hyperplasia/Metaplasia	PROSTATE	Benign Prostatic Hyperplasia	No Special Type/Typical/Conventional, Any Benign/Hyperplastic/Metaplastic SubType Resection
Benign Neoplasia/Hyperplasia/Metaplasia	PROSTATE	Benign Prostatic Hyperplasia	No Special Type/Typical/Conventional, Prostatectomy
Benign Neoplasia/Hyperplasia/Metaplasia	PROSTATE	Benign Prostatic Hyperplasia	No Special Type/Typical/Conventional, TURP
Benign Neoplasia/Hyperplasia/Metaplasia	PROSTATE	Benign Prostatic Hyperplasia	Stromal, Any Benign/Hyperplastic/Metaplastic SubType Resection
Benign Neoplasia/Hyperplasia/Metaplasia	PROSTATE	Benign Prostatic Hyperplasia	Stromal, Prostatectomy
Benign Neoplasia/Hyperplasia/Metaplasia	PROSTATE	Benign Prostatic Hyperplasia	Stromal, TURP
Benign Neoplasia/Hyperplasia/Metaplasia	SALIVARY GLAND	Any Benign Neoplastic Tumor Type
Benign Neoplasia/Hyperplasia/Metaplasia	SALIVARY GLAND	Basal Cell Adenoma
Benign Neoplasia/Hyperplasia/Metaplasia	SALIVARY GLAND	Oncocytoma
Benign Neoplasia/Hyperplasia/Metaplasia	SALIVARY GLAND	Papillary Cystadenoma Lymphomatosum
Benign Neoplasia/Hyperplasia/Metaplasia	SALIVARY GLAND	Pleomorphic Adenoma
Benign Neoplasia/Hyperplasia/Metaplasia	SINONASAL	Any Benign Neoplastic Tumor Type
Benign Neoplasia/Hyperplasia/Metaplasia	SINONASAL	Papilloma
Benign Neoplasia/Hyperplasia/Metaplasia	SINONASAL	Polyp
Benign Neoplasia/Hyperplasia/Metaplasia	SKIN	Any Benign Neoplastic Tumor Type
Benign Neoplasia/Hyperplasia/Metaplasia	SKIN	Any Sweat Gland Tumor	Any Eccrine or Apocrine Benign Tumors
Benign Neoplasia/Hyperplasia/Metaplasia	SKIN	Apocrine Tumors	Any Benign/Hyperplastic/Metaplastic SubType
Benign Neoplasia/Hyperplasia/Metaplasia	SKIN	Apocrine Tumors	Apocrine Adenoma
Benign Neoplasia/Hyperplasia/Metaplasia	SKIN	Apocrine Tumors	Apocrine Cystadenoma
Benign Neoplasia/Hyperplasia/Metaplasia	SKIN	Apocrine Tumors	Cylindroma
Benign Neoplasia/Hyperplasia/Metaplasia	SKIN	Apocrine Tumors	Hidradenoma Papilliferum
Benign Neoplasia/Hyperplasia/Metaplasia	SKIN	Apocrine Tumors	Syringocystadenoma Papilliferum
Benign Neoplasia/Hyperplasia/Metaplasia	SKIN	Atypical Fibroxanthoma
Benign Neoplasia/Hyperplasia/Metaplasia	SKIN	Dermatofibroma (Fibrous Histiocytoma)
Benign Neoplasia/Hyperplasia/Metaplasia	SKIN	Dermatofibrosarcoma Protuberans
Benign Neoplasia/Hyperplasia/Metaplasia	SKIN	Eccrine Tumors	Any Benign/Hyperplastic/Metaplastic SubType
Benign Neoplasia/Hyperplasia/Metaplasia	SKIN	Eccrine Tumors	Chondroid Syringoma
Benign Neoplasia/Hyperplasia/Metaplasia	SKIN	Eccrine Tumors	Cutaneous Bronchogenic Cyst
Benign Neoplasia/Hyperplasia/Metaplasia	SKIN	Eccrine Tumors	Cutaneous Ciliated Cyst
Benign Neoplasia/Hyperplasia/Metaplasia	SKIN	Eccrine Tumors	Eccrine Hidrocystoma
Benign Neoplasia/Hyperplasia/Metaplasia	SKIN	Eccrine Tumors	Eccrine Poroma
Benign Neoplasia/Hyperplasia/Metaplasia	SKIN	Eccrine Tumors	Eccrine Spiradenoma
Benign Neoplasia/Hyperplasia/Metaplasia	SKIN	Eccrine Tumors	Nodular Hidradenoma
Benign Neoplasia/Hyperplasia/Metaplasia	SKIN	Eccrine Tumors	Papillary Eccrine Adenoma
Benign Neoplasia/Hyperplasia/Metaplasia	SKIN	Eccrine Tumors	Syringoma
Benign Neoplasia/Hyperplasia/Metaplasia	SKIN	Follicular Neoplasms	Any Benign/Hyperplastic/Metaplastic SubType
Benign Neoplasia/Hyperplasia/Metaplasia	SKIN	Follicular Neoplasms	Trichilemmoma
Benign Neoplasia/Hyperplasia/Metaplasia	SKIN	Follicular Neoplasms	Trichofolliculoma
Benign Neoplasia/Hyperplasia/Metaplasia	SKIN	Hemangioma
Benign Neoplasia/Hyperplasia/Metaplasia	SKIN	Nevus	Any Melanocytic Nevus
Benign Neoplasia/Hyperplasia/Metaplasia	SKIN	Scar	Any Benign/Hyperplastic/Metaplastic SubType
Benign Neoplasia/Hyperplasia/Metaplasia	SKIN	Scar	Hypertrophic
Benign Neoplasia/Hyperplasia/Metaplasia	SKIN	Scar	Keloid
Benign Neoplasia/Hyperplasia/Metaplasia	SKIN	Sebaceous Adenoma
Benign Neoplasia/Hyperplasia/Metaplasia	SMALL INTESTINE	Any Benign Neoplastic Tumor Type
Benign Neoplasia/Hyperplasia/Metaplasia	SMALL INTESTINE	Benign Lymphoid Hyperplasia
Benign Neoplasia/Hyperplasia/Metaplasia	SMALL INTESTINE	Ganglioneuroma
Benign Neoplasia/Hyperplasia/Metaplasia	SMALL INTESTINE	Inflammatory polyp
Benign Neoplasia/Hyperplasia/Metaplasia	SOFT TISSUE	Angiomyolipoma
Benign Neoplasia/Hyperplasia/Metaplasia	SOFT TISSUE	Any Adipose Benign Neoplasm or Hyperplasia
Benign Neoplasia/Hyperplasia/Metaplasia	SOFT TISSUE	Any Benign Neoplastic Tumor Type
Benign Neoplasia/Hyperplasia/Metaplasia	SOFT TISSUE	Deep Fibrous Histocytoma
Benign Neoplasia/Hyperplasia/Metaplasia	SOFT TISSUE	Fibromatosis
Benign Neoplasia/Hyperplasia/Metaplasia	SOFT TISSUE	Giant Cell Fibroblastoma
Benign Neoplasia/Hyperplasia/Metaplasia	SOFT TISSUE	Giant Cell Tumor /Pigmented Nodular Tenosynovitis
Benign Neoplasia/Hyperplasia/Metaplasia	SOFT TISSUE	Granular Cell Tumor
Benign Neoplasia/Hyperplasia/Metaplasia	SOFT TISSUE	Hibernoma
Benign Neoplasia/Hyperplasia/Metaplasia	SOFT TISSUE	Leiomyoma	Any Benign/Hyperplastic/Metaplastic SubType
Benign Neoplasia/Hyperplasia/Metaplasia	SOFT TISSUE	Leiomyoma	Hyalinized
Benign Neoplasia/Hyperplasia/Metaplasia	SOFT TISSUE	Lipoma
Benign Neoplasia/Hyperplasia/Metaplasia	SOFT TISSUE	Myofibroma
Benign Neoplasia/Hyperplasia/Metaplasia	SOFT TISSUE	Myofibromatosis
Benign Neoplasia/Hyperplasia/Metaplasia	SOFT TISSUE	Nodular Fasciitis
Benign Neoplasia/Hyperplasia/Metaplasia	SOFT TISSUE	Rhabdomyoma
Benign Neoplasia/Hyperplasia/Metaplasia	SOFT TISSUE	Teratoma	Any Mature Benign Subtype
Benign Neoplasia/Hyperplasia/Metaplasia	STOMACH	Any Benign Neoplastic Tumor Type
Benign Neoplasia/Hyperplasia/Metaplasia	STOMACH	Hyperplastic Gastropathy/Mentriere's Disease
Benign Neoplasia/Hyperplasia/Metaplasia	STOMACH	Intestinal Metaplasia
Benign Neoplasia/Hyperplasia/Metaplasia	STOMACH	Polyp	Any Benign/Hyperplastic/Metaplastic SubType
Benign Neoplasia/Hyperplasia/Metaplasia	STOMACH	Polyp	Fundic Gland
Benign Neoplasia/Hyperplasia/Metaplasia	STOMACH	Polyp	Hyperplastic
Benign Neoplasia/Hyperplasia/Metaplasia	STOMACH	Polyp	Inflammatory
Benign Neoplasia/Hyperplasia/Metaplasia	TESTIS	Adenomatoid Tumor
Benign Neoplasia/Hyperplasia/Metaplasia	TESTIS	Any Benign Neoplastic Tumor Type
Benign Neoplasia/Hyperplasia/Metaplasia	TESTIS	Gonadoblastoma
Benign Neoplasia/Hyperplasia/Metaplasia	TESTIS	Leiomyoma
Benign Neoplasia/Hyperplasia/Metaplasia	TESTIS	Papillary Cystadenoma Lymphomatosum
Benign Neoplasia/Hyperplasia/Metaplasia	THYMUS	Any Benign Neoplastic Tumor Type
Benign Neoplasia/Hyperplasia/Metaplasia	THYMUS	Thymoma
Benign Neoplasia/Hyperplasia/Metaplasia	THYROID	Adenoma	Any Benign/Hyperplastic/Metaplastic SubType
Benign Neoplasia/Hyperplasia/Metaplasia	THYROID	Adenoma	Follicular
Benign Neoplasia/Hyperplasia/Metaplasia	THYROID	Adenoma	Hurthle Cell
Benign Neoplasia/Hyperplasia/Metaplasia	THYROID	Any Benign Neoplastic Tumor Type
Benign Neoplasia/Hyperplasia/Metaplasia	THYROID	Colloid Nodule
Benign Neoplasia/Hyperplasia/Metaplasia	THYROID	Goiter	Any Benign/Hyperplastic/Metaplastic SubType
Benign Neoplasia/Hyperplasia/Metaplasia	THYROID	Goiter	Multinodular
Benign Neoplasia/Hyperplasia/Metaplasia	THYROID	Goiter	Nodular
Benign Neoplasia/Hyperplasia/Metaplasia	URINARY TRACT	Papilloma
Benign Neoplasia/Hyperplasia/Metaplasia	UTERUS	Any Benign Hyperplasia/Tumor
Benign Neoplasia/Hyperplasia/Metaplasia	UTERUS	Endometriosis
Benign Neoplasia/Hyperplasia/Metaplasia	UTERUS-ENDOMETRIUM	Any Hyperplasia
Benign Neoplasia/Hyperplasia/Metaplasia	UTERUS-ENDOMETRIUM	Any Hyperplasia/Polyp
Benign Neoplasia/Hyperplasia/Metaplasia	UTERUS-ENDOMETRIUM	Complex Hyperplasia without Atypia
Benign Neoplasia/Hyperplasia/Metaplasia	UTERUS-ENDOMETRIUM	Disordered Glands
Benign Neoplasia/Hyperplasia/Metaplasia	UTERUS-ENDOMETRIUM	Endometrial Polyp
Benign Neoplasia/Hyperplasia/Metaplasia	UTERUS-ENDOMETRIUM	Simple Hyperplasia without Atypia
Benign Neoplasia/Hyperplasia/Metaplasia	UTERUS-MYOMETRIUM	Adenomyosis
Benign Neoplasia/Hyperplasia/Metaplasia	UTERUS-MYOMETRIUM	Leiomyoma	Any Benign/Hyperplastic/Metaplastic SubType
Benign Neoplasia/Hyperplasia/Metaplasia	UTERUS-MYOMETRIUM	Leiomyoma	Hyalinized
Benign Neoplasia/Hyperplasia/Metaplasia	VAGINA	Any Benign Neoplastic Tumor Type
Benign Neoplasia/Hyperplasia/Metaplasia	VAGINA	Condyloma Accuminatum
Benign Neoplasia/Hyperplasia/Metaplasia	VASCULAR	Any Benign Neoplastic Tumor Type
Benign Neoplasia/Hyperplasia/Metaplasia	VASCULAR	Hemangioma	Capillary
Benign Neoplasia/Hyperplasia/Metaplasia	VASCULAR	Hemangioma	Cavernous
Benign Neoplasia/Hyperplasia/Metaplasia	VASCULAR	Hemangioma	NOS
Benign Neoplasia/Hyperplasia/Metaplasia	VASCULAR	Lymphangioma
Benign Neoplasia/Hyperplasia/Metaplasia	VULVA	Condyloma Accuminatum
Tissue Request Type	Anatomic Site	Subsite	Subsite Qualifier
Normal or Anything	ADRENAL	Any/NOS
Normal or Anything	ADRENAL	Both
Normal or Anything	ADRENAL	Cortex	Immature or Fetal
Normal or Anything	ADRENAL	Cortex	Mature
Normal or Anything	ADRENAL	Medulla
Normal or Anything	AMPULLA OF VATER	Any/NOS
Normal or Anything	ANUS	Any/NOS
Normal or Anything	ANY	Any/NOS
Normal or Anything	APPENDIX	Any/NOS
Normal or Anything	BONE	Any/NOS
Normal or Anything	BONE	Femur
Normal or Anything	BONE	Mandible
Normal or Anything	BONE	Patella
Normal or Anything	BONE	Rib
Normal or Anything	BONE	Skull
Normal or Anything	BONE	Vertebra
Normal or Anything	BRAIN OR SPINAL CORD	Any Cortex
Normal or Anything	BRAIN OR SPINAL CORD	Any/NOS
Normal or Anything	BRAIN OR SPINAL CORD	Basal ganglia
Normal or Anything	BRAIN OR SPINAL CORD	Brain stem ( Any/NOS)
Normal or Anything	BRAIN OR SPINAL CORD	Brain Stem-Medulla
Normal or Anything	BRAIN OR SPINAL CORD	Brain Stem-Pons
Normal or Anything	BRAIN OR SPINAL CORD	Cerebellum
Normal or Anything	BRAIN OR SPINAL CORD	Cerebral meninges
Normal or Anything	BRAIN OR SPINAL CORD	Cerebrum
Normal or Anything	BRAIN OR SPINAL CORD	Choroid plexus
Normal or Anything	BRAIN OR SPINAL CORD	Frontal Lobe
Normal or Anything	BRAIN OR SPINAL CORD	Hypothalamus
Normal or Anything	BRAIN OR SPINAL CORD	Immature Brain
Normal or Anything	BRAIN OR SPINAL CORD	Nerve root (dorsal Ganglia)
Normal or Anything	BRAIN OR SPINAL CORD	Occipetal Lobe
Normal or Anything	BRAIN OR SPINAL CORD	Parietal Lobe
Normal or Anything	BRAIN OR SPINAL CORD	Pineal
Normal or Anything	BRAIN OR SPINAL CORD	Spinal cord- Any Ganglia
Normal or Anything	BRAIN OR SPINAL CORD	Spinal cord-Any
Normal or Anything	BRAIN OR SPINAL CORD	Spinal cord-Cervical
Normal or Anything	BRAIN OR SPINAL CORD	Spinal cord-Lumbar
Normal or Anything	BRAIN OR SPINAL CORD	Spinal cord-Sacral
Normal or Anything	BRAIN OR SPINAL CORD	Spinal cord-Sympathetics Ganglia
Normal or Anything	BRAIN OR SPINAL CORD	Spinal cord-Thoracic
Normal or Anything	BRAIN OR SPINAL CORD	Temporal Lobe with Hippocampus
Normal or Anything	BRAIN OR SPINAL CORD	Thalamus
Normal or Anything	BREAST	Any/NOS	Lactating
Normal or Anything	BREAST	Any/NOS	NOS
Normal or Anything	CARTILAGE	Any/NOS	Articular
Normal or Anything	CARTILAGE	Any/NOS	Fibrocartilage
Normal or Anything	CARTILAGE	Any/NOS	Hyaline
Normal or Anything	CARTILAGE	Any/NOS	NOS
Normal or Anything	CARTILAGE	Femoral Head	Articular
Normal or Anything	CARTILAGE	Knee	Articular
Normal or Anything	CARTILAGE	Trachea
Normal or Anything	CARTILAGE	Vertebra	Fibrocartilage
Normal or Anything	CERVIX	Any/NOS
Normal or Anything	CERVIX	Ectocervix
Normal or Anything	CERVIX	Endocervix
Normal or Anything	CERVIX	Transformation Zone
Normal or Anything	COLON OR RECTUM	Any/NOS	Mucosa
Normal or Anything	COLON OR RECTUM	Any/NOS	NOS
Normal or Anything	COLON OR RECTUM	Colon	Mucosa
Normal or Anything	COLON OR RECTUM	Colon	NOS
Normal or Anything	COLON OR RECTUM	Rectum	Mucosa
Normal or Anything	COLON OR RECTUM	Rectum	NOS
Normal or Anything	CRANIAL NERVE	Optic Nerve
Normal or Anything	ESOPHAGUS	Any/NOS	Mucosa
Normal or Anything	ESOPHAGUS	Any/NOS	NOS
Normal or Anything	EXTRAADRENAL NEURAL TISSUE	Any/NOS
Normal or Anything	EXTRAADRENAL NEURAL TISSUE	Carotid Body
Normal or Anything	EXTRAHEPATIC BILE DUCTS	Any/NOS	NOS
Normal or Anything	FALLOPIAN TUBE	Any/NOS	NOS
Normal or Anything	GALLBLADDER	Any/NOS	NOS
Normal or Anything	GI TRACT	From Esophagus to Anus
Normal or Anything	GI TRACT	Small & Large Bowel
Normal or Anything	HEART	Any
Normal or Anything	HEART	Atrial Septum
Normal or Anything	HEART	Atrium- Any/NOS	NOS
Normal or Anything	HEART	Atrium-Left	Any
Normal or Anything	HEART	Atrium-Right	Any
Normal or Anything	HEART	Node	Any Node
Normal or Anything	HEART	Node	AV-Node
Normal or Anything	HEART	Node	Sino-atrial Node
Normal or Anything	HEART	Valves-Any
Normal or Anything	HEART	Valves-Aortic
Normal or Anything	HEART	Valves-Mitral
Normal or Anything	HEART	Valves-Pulmonic
Normal or Anything	HEART	Valves-Tricuspid
Normal or Anything	HEART	Ventricle-Any
Normal or Anything	HEART	Ventricle-Left	Any
Normal or Anything	HEART	Ventricle-Right	Any
Normal or Anything	HEART	Ventricular Septum	NOS
Normal or Anything	HEMATOPOIETIC OR LYMPHORETICULAR SYSTEMS	Any/NOS
Normal or Anything	HEMATOPOIETIC OR LYMPHORETICULAR SYSTEMS	Bone marrow	Femur
Normal or Anything	HEMATOPOIETIC OR LYMPHORETICULAR SYSTEMS	Bone marrow	NOS
Normal or Anything	HEMATOPOIETIC OR LYMPHORETICULAR SYSTEMS	Bone marrow	Rib
Normal or Anything	HEMATOPOIETIC OR LYMPHORETICULAR SYSTEMS	Bone marrow	Sternum
Normal or Anything	HEMATOPOIETIC OR LYMPHORETICULAR SYSTEMS	Bone marrow	Vertebra
Normal or Anything	HEMATOPOIETIC OR LYMPHORETICULAR SYSTEMS	Lymph Node	Hilar
Normal or Anything	HEMATOPOIETIC OR LYMPHORETICULAR SYSTEMS	Lymph Node	Abdominal
Normal or Anything	HEMATOPOIETIC OR LYMPHORETICULAR SYSTEMS	Lymph Node	Axillary
Normal or Anything	HEMATOPOIETIC OR LYMPHORETICULAR SYSTEMS	Lymph Node	Bronchial
Normal or Anything	HEMATOPOIETIC OR LYMPHORETICULAR SYSTEMS	Lymph Node	Cervical
Normal or Anything	HEMATOPOIETIC OR LYMPHORETICULAR SYSTEMS	Lymph Node	Inguinal
Normal or Anything	HEMATOPOIETIC OR LYMPHORETICULAR SYSTEMS	Lymph Node	Mesenteric
Normal or Anything	HEMATOPOIETIC OR LYMPHORETICULAR SYSTEMS	Lymph Node	NOS
Normal or Anything	HEMATOPOIETIC OR LYMPHORETICULAR SYSTEMS	Lymph Node	Pelvic
Normal or Anything	HEMATOPOIETIC OR LYMPHORETICULAR SYSTEMS	Lymph Node	Peri-Aortic
Normal or Anything	HEMATOPOIETIC OR LYMPHORETICULAR SYSTEMS	Lymph Node	Pulmonary NOS
Normal or Anything	HEMATOPOIETIC OR LYMPHORETICULAR SYSTEMS	Lymph Node	Thoracic
Normal or Anything	HEMATOPOIETIC OR LYMPHORETICULAR SYSTEMS	Lymph Node	Tracheal
Normal or Anything	HEMATOPOIETIC OR LYMPHORETICULAR SYSTEMS	Spleen	Ectopic
Normal or Anything	HEMATOPOIETIC OR LYMPHORETICULAR SYSTEMS	Spleen	Immature (with Extramedullary Hematopoiesis)
Normal or Anything	HEMATOPOIETIC OR LYMPHORETICULAR SYSTEMS	Spleen	Mature
Normal or Anything	KIDNEY	Any/NOS
Normal or Anything	KIDNEY	Both
Normal or Anything	KIDNEY	Cortex
Normal or Anything	KIDNEY	Medulla
Normal or Anything	LARYNX	Any/NOS	NOS
Normal or Anything	LIMBS AND ARTICULATED STRUCTURES	Foot	Entire
Normal or Anything	LIMBS AND ARTICULATED STRUCTURES	Foot	Nail (Toe)
Normal or Anything	LIMBS AND ARTICULATED STRUCTURES	Foot	NOS
Normal or Anything	LIMBS AND ARTICULATED STRUCTURES	Joint	Entire
Normal or Anything	LIMBS AND ARTICULATED STRUCTURES	Joint	NOS
Normal or Anything	LIMBS AND ARTICULATED STRUCTURES	Joint	Temporo-Mandibular Joint
Normal or Anything	LIMBS AND ARTICULATED STRUCTURES	Toe
Normal or Anything	LIVER OR INTRAHEPATIC BILE DUCTS	Any/NOS	Immature
Normal or Anything	LIVER OR INTRAHEPATIC BILE DUCTS	Any/NOS	Mature
Normal or Anything	LIVER OR INTRAHEPATIC BILE DUCTS	Intrahepatic Bile Ducts
Normal or Anything	LIVER OR INTRAHEPATIC BILE DUCTS	Liver
Normal or Anything	LUNG	Any/NOS	Immature
Normal or Anything	LUNG	Any/NOS	Mature
Normal or Anything	LUNG	Bronchus
Normal or Anything	LUNG	Parenchymal
Normal or Anything	LUNG	Trachea
Normal or Anything	MESOTHELIUM	Any/NOS
Normal or Anything	MESOTHELIUM	Peritoneal
Normal or Anything	MESOTHELIUM	Pleural
Normal or Anything	NASOPHARYNX	Any/NOS
Normal or Anything	OPHTHALMIC	Any/NOS
Normal or Anything	OPHTHALMIC	Cornea
Normal or Anything	OPHTHALMIC	Globe
Normal or Anything	OPHTHALMIC	Lacrimal Gland
Normal or Anything	OPHTHALMIC	Lens
Normal or Anything	OPHTHALMIC	Retina
Normal or Anything	OROPHARYNX	Any/NOS	Mucosa
Normal or Anything	OROPHARYNX	Any/NOS	NOS
Normal or Anything	OROPHARYNX	Epiglottis
Normal or Anything	OROPHARYNX	Gingiva	Mucosa
Normal or Anything	OROPHARYNX	Gingiva	NOS
Normal or Anything	OROPHARYNX	Gingiva	Toothbud
Normal or Anything	OROPHARYNX	Lip
Normal or Anything	OROPHARYNX	Tongue
Normal or Anything	OROPHARYNX	Tonsil
Normal or Anything	OVARY	Any/NOS	Corpus Leuteum
Normal or Anything	OVARY	Any/NOS	Corpus Leuteum with Significant Regression
Normal or Anything	OVARY	Any/NOS	Follicles Present (eggs present)
Normal or Anything	OVARY	Any/NOS	No Follicles (no eggs seens)
Normal or Anything	OVARY	Any/NOS	NOS
Normal or Anything	PANCREAS	Any/NOS	NOS
Normal or Anything	PARATHYROID	Any/NOS	NOS
Normal or Anything	PENIS	Any/NOS
Normal or Anything	PENIS	Foreskin
Normal or Anything	PERIPHERAL NERVOUS SYSTEM	Any/NOS
Normal or Anything	PERIPHERAL NERVOUS SYSTEM	Ganglion-Any
Normal or Anything	PITUITARY GLAND	Any/NOS
Normal or Anything	PITUITARY GLAND	Hypophysis-Anterior
Normal or Anything	PITUITARY GLAND	Hypophysis-Posterior
Normal or Anything	PROSTATE	Any/NOS	from Prostatectomy
Normal or Anything	PROSTATE	Any/NOS	from TURP
Normal or Anything	PROSTATE	Any/NOS	Immature
Normal or Anything	PROSTATE	Any/NOS	NOS
Normal or Anything	SALIVARY GLAND	Minor
Normal or Anything	SALIVARY GLAND	Parotid
Normal or Anything	SALIVARY GLAND	Sublingual
Normal or Anything	SALIVARY GLAND	Submandibular / Submaxillary
Normal or Anything	SALIVARY GLAND	Any/NOS
Normal or Anything	SINONASAL	Any/NOS	Atrophic
Normal or Anything	SINONASAL	Any/NOS
Normal or Anything	SINONASAL	Ethmoid Sinus
Normal or Anything	SINONASAL	Maxillary Sinus
Normal or Anything	SKIN	Any/NOS
Normal or Anything	SKIN	Abdominal
Normal or Anything	SKIN	Arm
Normal or Anything	SKIN	Breast
Normal or Anything	SKIN	Eyelid
Normal or Anything	SKIN	Head and Neck
Normal or Anything	SKIN	Leg
Normal or Anything	SMALL INTESTINE	Any/NOS	NOS
Normal or Anything	SMALL INTESTINE	Any/NOS	Mucosa
Normal or Anything	SMALL INTESTINE	Duodenum
Normal or Anything	SMALL INTESTINE	Ileum	Peyer's Patch
Normal or Anything	SMALL INTESTINE	Ileum
Normal or Anything	SMALL INTESTINE	Jejunum	NOS
Normal or Anything	SOFT TISSUE	Any/NOS
Normal or Anything	SOFT TISSUE	Adipose	Abdomen
Normal or Anything	SOFT TISSUE	Adipose	Breast
Normal or Anything	SOFT TISSUE	Adipose	NOS
Normal or Anything	SOFT TISSUE	Adipose	Omentum
Normal or Anything	SOFT TISSUE	Any-Intraabdominal
Normal or Anything	SOFT TISSUE	Any-Mediastinal
Normal or Anything	SOFT TISSUE	Fibrovascular
Normal or Anything	SOFT TISSUE	Muscle	Any
Normal or Anything	SOFT TISSUE	Muscle	Diaphragm
Normal or Anything	SOFT TISSUE	Muscle	Skeletal
Normal or Anything	SOFT TISSUE	Muscle	Smooth
Normal or Anything	SOFT TISSUE	Pericardium
Normal or Anything	SOFT TISSUE	Peritoneal
Normal or Anything	SOFT TISSUE	Pleura
Normal or Anything	SOFT TISSUE	Sacrococcygeal
Normal or Anything	SOFT TISSUE	Synovium	Any
Normal or Anything	SOFT TISSUE	Synovium	Hip
Normal or Anything	SOFT TISSUE	Synovium	Knee
Normal or Anything	SOFT TISSUE	Synovium	Shoulder
Normal or Anything	SOFT TISSUE	Tendon
Normal or Anything	STOMACH	Any/NOS	Mucosa
Normal or Anything	STOMACH	Any/NOS	NOS
Normal or Anything	TESTIS	Any/NOS	Immature
Normal or Anything	TESTIS	Any/NOS	Mature
Normal or Anything	TESTIS	Epididymus
Normal or Anything	THYMUS	Any/NOS	Immature
Normal or Anything	THYMUS	Any/NOS	NOS
Normal or Anything	THYROID	Any/NOS
Normal or Anything	THYROID	Ectopic
Normal or Anything	URINARY TRACT	Any/NOS
Normal or Anything	URINARY TRACT	Renal Pelvis
Normal or Anything	URINARY TRACT	Ureter
Normal or Anything	URINARY TRACT	Urinary Bladder
Normal or Anything	UTERUS	Any/NOS	NOS
Normal or Anything	UTERUS	Myometrium and Endometrium
Normal or Anything	UTERUS	Serosa	NOS
Normal or Anything	UTERUS-ENDOMETRIUM	Any/NOS	NOS
Normal or Anything	UTERUS-ENDOMETRIUM	Any/NOS	Proliferative
Normal or Anything	UTERUS-ENDOMETRIUM	Any/NOS	Secretory
Normal or Anything	UTERUS-MYOMETRIUM	Any/NOS
Normal or Anything	UTERUS-TROPHOBLASTIC	Any/NOS
Normal or Anything	UTERUS-TROPHOBLASTIC	Placenta	NOS
Normal or Anything	UTERUS-TROPHOBLASTIC	Umbilical Cord	NOS
Normal or Anything	VAGINA	Any/NOS
Normal or Anything	VASCULAR	Any/NOS
Normal or Anything	VASCULAR	Artery	Aorta
Normal or Anything	VASCULAR	Artery	Cerebral
Normal or Anything	VASCULAR	Artery	NOS
Normal or Anything	VASCULAR	Vein	Femoral
Normal or Anything	VASCULAR	Vein	Jugular
Normal or Anything	VASCULAR	Vein	NOS
Normal or Anything	VASCULAR	Vein	Vena Cava
Normal or Anything	VULVA	Any/NOS
Normal or Anything	VULVA	Clitoris
Normal or Anything	VULVA	Labia Major
Normal or Anything	VULVA	Labia Minor
Tissue Request Type	Disease Class	Disease Subclass	Subclass Qualifier
Nonneoplastic Disease	Acquired Cysts	Complex Cyst
Nonneoplastic Disease	Acquired Cysts	Dialysis Related Polycystic Kidney Disease
Nonneoplastic Disease	Acquired Cysts	Epidermal Inclusion Cyst
Nonneoplastic Disease	Acquired Cysts	Hemorrhagic Cyst
Nonneoplastic Disease	Acquired Cysts	Simple Cyst
Nonneoplastic Disease	Any	Any	with fistula
Nonneoplastic Disease	Congenital-Developmental	Arteriovenous Malformation
Nonneoplastic Disease	Congenital-Developmental	Arteriovenous Malformation
Nonneoplastic Disease	Congenital-Developmental	Atelencephalia
Nonneoplastic Disease	Congenital-Developmental	Bronchopulmonary Sequestration
Nonneoplastic Disease	Congenital-Developmental	Choledochal Cyst	Any Type
Nonneoplastic Disease	Congenital-Developmental	Congenital Heart Disease
Nonneoplastic Disease	Congenital-Developmental	Epidermoid Cyst
Nonneoplastic Disease	Congenital-Developmental	Extrahepatic Biliary Atresia
Nonneoplastic Disease	Congenital-Developmental	Hirschsprung's Disease	NOS
Nonneoplastic Disease	Congenital-Developmental	Lymphocyte Depleted Immature Thymus
Nonneoplastic Disease	Congenital-Developmental	Simple Cyst
Nonneoplastic Disease	Congenital-Developmental	Ureteritis Cystica
Nonneoplastic Disease	Congenital-Developmental	Venous Angioma	Cirrhosis
Nonneoplastic Disease	Diseases with Mendelian Inheritance	Alpha-1-antitrypsin deficiency	Emphysema
Nonneoplastic Disease	Diseases with Mendelian Inheritance	Alpha-1-antitrypsin deficiency	Heterozygous
Nonneoplastic Disease	Diseases with Mendelian Inheritance	Alpha-1-antitrypsin deficiency	Homozygous
Nonneoplastic Disease	Diseases with Mendelian Inheritance	Alpha-1-antitrypsin deficiency	Homozygous or Heterozygous
Nonneoplastic Disease	Diseases with Mendelian Inheritance	Alpha-1-antitrypsin deficiency
Nonneoplastic Disease	Diseases with Mendelian Inheritance	Any Storage Disease	Autosomal Recessive
Nonneoplastic Disease	Diseases with Mendelian Inheritance	Biliary Ductal Ectasia (Caroli's Disease) Associated with Polycystic Kidney Disease
Nonneoplastic Disease	Diseases with Mendelian Inheritance	Biliary Ductal Ectasia (Caroli's Disease) NOT Associated with Polycystic Kidney Disease	Kartagener Syndrome
Nonneoplastic Disease	Diseases with Mendelian Inheritance	Bronchiectasis	Autosomal Recessive
Nonneoplastic Disease	Diseases with Mendelian Inheritance	Congential Hepatic Fibrosis Associated with Polycystic Kidney Disease
Nonneoplastic Disease	Diseases with Mendelian Inheritance	Congential Hepatic Fibrosis NOT Associated with Polycystic Kidney Disease	Wilson's Disease
Nonneoplastic Disease	Diseases with Mendelian Inheritance	Copper Storage Disease	with Cirrhosis
Nonneoplastic Disease	Diseases with Mendelian Inheritance	Copper Storage Disease
Nonneoplastic Disease	Diseases with Mendelian Inheritance	Cystic Fibrosis	Any Type
Nonneoplastic Disease	Diseases with Mendelian Inheritance	Gaucher's Disease	Type I
Nonneoplastic Disease	Diseases with Mendelian Inheritance	Gaucher's Disease	Type II
Nonneoplastic Disease	Diseases with Mendelian Inheritance	Gaucher's Disease	Type III
Nonneoplastic Disease	Diseases with Mendelian Inheritance	Gaucher's Disease	Any Type
Nonneoplastic Disease	Diseases with Mendelian Inheritance	Glycogen Storage Disease	Glycogen Storage Disease I (von Gierke Disease)
Nonneoplastic Disease	Diseases with Mendelian Inheritance	Glycogen Storage Disease	Glycogen Storage Disease II Pompe Disease)
Nonneoplastic Disease	Diseases with Mendelian Inheritance	Glycogen Storage Disease	Glycogen Storage Disease Iib (Danon Disease)
Nonneoplastic Disease	Diseases with Mendelian Inheritance	Glycogen Storage Disease	Glycogen Storage Disease III (Cori Disease)
Nonneoplastic Disease	Diseases with Mendelian Inheritance	Glycogen Storage Disease	Glycogen Storage Disease IV (Andersen Disease)
Nonneoplastic Disease	Diseases with Mendelian Inheritance	Glycogen Storage Disease	Glycogen Storage Disease V (Mcardle Disease)
Nonneoplastic Disease	Diseases with Mendelian Inheritance	Glycogen Storage Disease	Glycogen Storage Disease VI (Hers Disease)
Nonneoplastic Disease	Diseases with Mendelian Inheritance	Glycogen Storage Disease	Glycogen Storage Disease VII (Tarui Disease)
Nonneoplastic Disease	Diseases with Mendelian Inheritance	Glycogen Storage Disease	Glycogen Storage Disease VIII & IX
Nonneoplastic Disease	Diseases with Mendelian Inheritance	Glycogen Storage Disease	Primary Hemochromatosis
Nonneoplastic Disease	Diseases with Mendelian Inheritance	Hemochromatosis	Primary Hemochromatosis
Nonneoplastic Disease	Diseases with Mendelian Inheritance	Hemochromatosis with Cirrhosis	Any Type
Nonneoplastic Disease	Diseases with Mendelian Inheritance	Hemoglobinopathy	Hemoglobin-C
Nonneoplastic Disease	Diseases with Mendelian Inheritance	Hemoglobinopathy	Hemoglobin-S
Nonneoplastic Disease	Diseases with Mendelian Inheritance	Hemoglobinopathy	Hereditary Spherocytosis
Nonneoplastic Disease	Diseases with Mendelian Inheritance	Hemoglobinopathy	Sickle Cell Anemia
Nonneoplastic Disease	Diseases with Mendelian Inheritance	Hemoglobinopathy	Thalassemia-Alpha
Nonneoplastic Disease	Diseases with Mendelian Inheritance	Hemoglobinopathy	Thalassemia-Beta
Nonneoplastic Disease	Diseases with Mendelian Inheritance	Hemoglobinopathy	Lipodystrophy (Lipid Storage Disorder)
Nonneoplastic Disease	Diseases with Mendelian Inheritance	Lipodystrophy	Marfan's Syndrome Type 1
Nonneoplastic Disease	Diseases with Mendelian Inheritance	Marfan's Syndrome	Any Type
Nonneoplastic Disease	Diseases with Mendelian Inheritance	Multiple Endocrine Neoplasia	MEN 1
Nonneoplastic Disease	Diseases with Mendelian Inheritance	Multiple Endocrine Neoplasia	MEN 2a
Nonneoplastic Disease	Diseases with Mendelian Inheritance	Multiple Endocrine Neoplasia	MEN 2b
Nonneoplastic Disease	Diseases with Mendelian Inheritance	Multiple Endocrine Neoplasia	Duchenne Type
Nonneoplastic Disease	Diseases with Mendelian Inheritance	Muscular Dystrophy	NF1 (von Recklinghausen's Disease)
Nonneoplastic Disease	Diseases with Mendelian Inheritance	Neurofibromatosis	NF2
Nonneoplastic Disease	Diseases with Mendelian Inheritance	Neurofibromatosis	Adult
Nonneoplastic Disease	Diseases with Mendelian Inheritance	Polycystic Kidney Disease	Any Type
Nonneoplastic Disease	Diseases with Mendelian Inheritance	Polycystic Kidney Disease	Autosomal Recessive
Nonneoplastic Disease	Diseases with Mendelian Inheritance	Polycystic Kidney Disease	Any Type
Nonneoplastic Disease	Diseases with Mendelian Inheritance	Polycystic Liver Disease	Adult
Nonneoplastic Disease	Diseases with Mendelian Inheritance	Polycystic Liver Disease Associated with Polycystic Kidney Disease
Nonneoplastic Disease	Diseases with Mendelian Inheritance	Polycystic Liver Disease NOT Associated with Polycystic Kidney Disease	Any Type
Nonneoplastic Disease	Diseases with Mendelian Inheritance	Retinitis Pigmentosa	X-linked
Nonneoplastic Disease	Diseases with Mendelian Inheritance	Retinitis Pigmentosa	Any Type
Nonneoplastic Disease	Diseases with Mendelian Inheritance	Xeroderma Pigmentosum	Xeroderma Pigmentosum I Group A
Nonneoplastic Disease	Diseases with Mendelian Inheritance	Xeroderma Pigmentosum	Xeroderma Pigmentosum II Group B
Nonneoplastic Disease	Diseases with Mendelian Inheritance	Xeroderma Pigmentosum	Xeroderma Pigmentosum III Group C
Nonneoplastic Disease	Diseases with Mendelian Inheritance	Xeroderma Pigmentosum	Xeroderma Pigmentosum IV / VIII Group D / H
Nonneoplastic Disease	Diseases with Mendelian Inheritance	Xeroderma Pigmentosum	Xeroderma Pigmentosum IX Group I
Nonneoplastic Disease	Diseases with Mendelian Inheritance	Xeroderma Pigmentosum	Xeroderma Pigmentosum V Group E
Nonneoplastic Disease	Diseases with Mendelian Inheritance	Xeroderma Pigmentosum	Xeroderma Pigmentosum VI Group F
Nonneoplastic Disease	Diseases with Mendelian Inheritance	Xeroderma Pigmentosum	Xeroderma Pigmentosum VII Group G
Nonneoplastic Disease	Diseases with Mendelian Inheritance	Xeroderma Pigmentosum
Nonneoplastic Disease	Ectopic	Endometriosis
Nonneoplastic Disease	Ectopic	Pregnancy
Nonneoplastic Disease	Ectopic	Spleen
Nonneoplastic Disease	Ectopic	Thyroid
Nonneoplastic Disease	Infection	Any
Nonneoplastic Disease	Infection-Cardiovascular	Bacterial Endocarditis
Nonneoplastic Disease	Infection-Gastrointestinal Tract	Appendicitis	Infectious Etiology
Nonneoplastic Disease	Infection-Gastrointestinal Tract	Cirrhosis
Nonneoplastic Disease	Infection-Gastrointestinal Tract	Hepatitis
Nonneoplastic Disease	Infection-Peritoneum	Acute Peritonitis
Nonneoplastic Disease	Infection-Products of Conception	Chorioamnionitis
Nonneoplastic Disease	Infection-Products of Conception	Chorioamnionitis or Funisitis
Nonneoplastic Disease	Infection-Products of Conception	Funisitis
Nonneoplastic Disease	Infection-Prostate	Acute Prostatitis	Acute
Nonneoplastic Disease	Infection-Pulmonary	Pneumonia	Any Type
Nonneoplastic Disease	Infection-Pulmonary	Pneumonia	Aspiration
Nonneoplastic Disease	Infection-Pulmonary	Pneumonia	Obstructive
Nonneoplastic Disease	Infection-Pulmonary	Pneumonia
Nonneoplastic Disease	Infection-Pulmonary	Pneumonia
Nonneoplastic Disease	Infection-Pulmonary	Pneumonia	Organism Not Specified
Nonneoplastic Disease	Infection-Renal	Acute Cervicitis
Nonneoplastic Disease	Infection-Reproductive Tract	Abscess	Human Papilloma Virus
Nonneoplastic Disease	Infection-Reproductive Tract	Acute or Chronic Cervicitis
Nonneoplastic Disease	Infection-Reproductive Tract	Balanitis	Organism Not Specified
Nonneoplastic Disease	Infection-Reproductive Tract	Chronic Endometritis
Nonneoplastic Disease	Infection-Reproductive Tract	Follicular Cervicitis
Nonneoplastic Disease	Infection-Reproductive Tract	Pyelonephritis
Nonneoplastic Disease	Infection-Specify Site	Any Pathogen	Any Gram Negative
Nonneoplastic Disease	Infection-Specify Site	Bacteria	Any Gram Positive
Nonneoplastic Disease	Infection-Specify Site	Bacteria	Any Type
Nonneoplastic Disease	Infection-Specify Site	Bacteria	Borrelia burgdorferi (Lyme's Disease)
Nonneoplastic Disease	Infection-Specify Site	Bacteria	E. Coli
Nonneoplastic Disease	Infection-Specify Site	Bacteria	Enterococcus
Nonneoplastic Disease	Infection-Specify Site	Bacteria	Helicobacter pylori
Nonneoplastic Disease	Infection-Specify Site	Bacteria	Helicobacter pylori with Peptic Ulcer Disease
Nonneoplastic Disease	Infection-Specify Site	Bacteria	Klebsiella
Nonneoplastic Disease	Infection-Specify Site	Bacteria	Mycobacteria Avium Intracellulare (MAI)
Nonneoplastic Disease	Infection-Specify Site	Bacteria	Mycobacteria bovis
Nonneoplastic Disease	Infection-Specify Site	Bacteria	Mycobacteria marinum
Nonneoplastic Disease	Infection-Specify Site	Bacteria	Mycobacteria NOS
Nonneoplastic Disease	Infection-Specify Site	Bacteria	Mycobacteria scrufula
Nonneoplastic Disease	Infection-Specify Site	Bacteria	Mycobacteria Tuberculosis (TB)
Nonneoplastic Disease	Infection-Specify Site	Bacteria	Pneumocystis carinii
Nonneoplastic Disease	Infection-Specify Site	Bacteria	Staphylococcus
Nonneoplastic Disease	Infection-Specify Site	Bacteria	Streptococcus
Nonneoplastic Disease	Infection-Specify Site	Bacteria	Tropheryma whipplei/Whipple's Disease
Nonneoplastic Disease	Infection-Specify Site	Bacteria	Any Type
Nonneoplastic Disease	Infection-Specify Site	Fungus	Aspergillus species
Nonneoplastic Disease	Infection-Specify Site	Fungus	Blastomycosis
Nonneoplastic Disease	Infection-Specify Site	Fungus	Candida species
Nonneoplastic Disease	Infection-Specify Site	Fungus	Chromoblastomycosis
Nonneoplastic Disease	Infection-Specify Site	Fungus	Coccidiomycosis
Nonneoplastic Disease	Infection-Specify Site	Fungus	Cryptococcus
Nonneoplastic Disease	Infection-Specify Site	Fungus	Histoplasmosis species
Nonneoplastic Disease	Infection-Specify Site	Fungus	Mucormycosis
Nonneoplastic Disease	Infection-Specify Site	Fungus	Torulopsis
Nonneoplastic Disease	Infection-Specify Site	Fungus	Any Hepatotrophic Viral Hepatitis
Nonneoplastic Disease	Infection-Specify Site	Virus	Any Type
Nonneoplastic Disease	Infection-Specify Site	Virus	Any Viral Hepatitis
Nonneoplastic Disease	Infection-Specify Site	Virus	Cytomegalovirus (CMV)
Nonneoplastic Disease	Infection-Specify Site	Virus	Epstein-Barr Virus
Nonneoplastic Disease	Infection-Specify Site	Virus	Hepatitis A
Nonneoplastic Disease	Infection-Specify Site	Virus	Hepatitis B
Nonneoplastic Disease	Infection-Specify Site	Virus	Hepatitis C
Nonneoplastic Disease	Infection-Specify Site	Virus	Hepatitis delta
Nonneoplastic Disease	Infection-Specify Site	Virus	Hepatitis epsilon
Nonneoplastic Disease	Infection-Specify Site	Virus	Herpes Simplex 1
Nonneoplastic Disease	Infection-Specify Site	Virus	Herpes Simplex 2
Nonneoplastic Disease	Infection-Specify Site	Virus	Herpes Zoster
Nonneoplastic Disease	Infection-Specify Site	Virus	Human Immunodeficiency Virus (HIV)
Nonneoplastic Disease	Infection-Specify Site	Virus	Human Papilloma Virus
Nonneoplastic Disease	Infection-Specify Site	Virus	Mollusum Contagiosum
Nonneoplastic Disease	Infection-Specify Site	Virus	Non-A Non B Non-C Viral Hepatitis
Nonneoplastic Disease	Infection-Specify Site	Virus	Non-A Non B Viral Hepatitis
Nonneoplastic Disease	Infection-Specify Site	Virus	Respiratory Synctial Virus
Nonneoplastic Disease	Infection-Specify Site	Virus	Verruca (any wart)
Nonneoplastic Disease	Infection-Specify Site	Virus	Verruca Plana (planter's wart)
Nonneoplastic Disease	Infection-Specify Site	Virus	Verruca Vulgaris (common wart)
Nonneoplastic Disease	Infection-Specify Site	Virus
Nonneoplastic Disease	Infection-Upper Respiratory Tract	Fungal Sinusitis
Nonneoplastic Disease	Infection-Vascular	Pseudomonas related Vasculitis
Nonneoplastic Disease	Infection-Vascular	Septic Thrombophlebitis	NOS
Nonneoplastic Disease	Inflammatory-Non-Infectious	Inflammation	Severe
Nonneoplastic Disease	Inflammatory-Non-Infectious	Inflammation
Nonneoplastic Disease	Inflammatory-Non-Infectious	Pseudotumor (Inflammatory Pseudotumor)
Nonneoplastic Disease	Inflammatory-Non-infectious	Sterile Abscess
Nonneoplastic Disease	Inflammatory-Non-Infectious	Ulcer
Nonneoplastic Disease	Inflammatory-Non-infectious-Allergic	Any Allergic Inflammation
Nonneoplastic Disease	Inflammatory-Non-infectious-Allergic	Celiac Disease (Non-Tropical Sprue)	Asthma
Nonneoplastic Disease	Inflammatory-Non-infectious-Allergic	Chronic Obstructive Pulmonary Disease
Nonneoplastic Disease	Inflammatory-Non-infectious-Allergic	Chronic Sinusitis
Nonneoplastic Disease	Inflammatory-Non-infectious-Allergic	Eosinophilic Esophagitis
Nonneoplastic Disease	Inflammatory-Non-infectious-Allergic	Hypersensitivity Pneumonitis
Nonneoplastic Disease	Inflammatory-Non-infectious-Allergic-Skin	Eczema/Atopic Dermatitis
Nonneoplastic Disease	Inflammatory-Non-infectious-Allergic-Skin	Hives/Uticaria
Nonneoplastic Disease	Inflammatory-Non-infectious-Allergic-Skin	Steven's Johnson Syndrome
Nonneoplastic Disease	Inflammatory-Non-infectious-Autoimmune	Any Autoimmune Disease
Nonneoplastic Disease	Inflammatory-Non-infectious-Autoimmune-Cardiovascular	Giant Cell Myocarditis
Nonneoplastic Disease	Inflammatory-Non-infectious-Autoimmune-Endocrine	Addison's Disease
Nonneoplastic Disease	Inflammatory-Non-infectious-Autoimmune-Endocrine	Diabetes Mellitus Type 1
Nonneoplastic Disease	Inflammatory-Non-infectious-Autoimmune-Endocrine	Grave's Disease
Nonneoplastic Disease	Inflammatory-Non-infectious-Autoimmune-Endocrine	Hashimoto's Disease
Nonneoplastic Disease	Inflammatory-Non-infectious-Autoimmune-Endocrine	Hypoparathyroidism
Nonneoplastic Disease	Inflammatory-Non-infectious-Autoimmune-Endocrine	Lymphocytic Thyroiditis
Nonneoplastic Disease	Inflammatory-Non-infectious-Autoimmune-Hematologic	Hemolytic Anemia, Not Otherwise Specified
Nonneoplastic Disease	Inflammatory-Non-infectious-Autoimmune-Hematologic	Idiopathic Thrombocytopenic Purpura (ITP)
Nonneoplastic Disease	Inflammatory-Non-infectious-Autoimmune-Hepatobiliary	Primary Biliary Cirrhosis
Nonneoplastic Disease	Inflammatory-Non-infectious-Autoimmune-Hepatobiliary	Primary Sclerosing Cholangitis
Nonneoplastic Disease	Inflammatory-Non-infectious-Autoimmune-Musculo-Skeletal	Fibromyalgia (Chronic Fatigue Syndrome)
Nonneoplastic Disease	Inflammatory-Non-infectious-Autoimmune-Musculo-Skeletal	Myasthenia Gravis
Nonneoplastic Disease	Inflammatory-Non-infectious-Autoimmune-Musculo-Skeletal	Polymyositis
Nonneoplastic Disease	Inflammatory-Non-infectious-Autoimmune-Skin	Bullous Pemphigoid
Nonneoplastic Disease	Inflammatory-Non-infectious-Autoimmune-Skin	Dermatomyositis	includes Any Lupus
Nonneoplastic Disease	Inflammatory-Non-infectious-Autoimmune-Skin	Discoid Lupus (skin involvement only)
Nonneoplastic Disease	Inflammatory-Non-infectious-Autoimmune-Skin	Pemphigus Vulgaris
Nonneoplastic Disease	Inflammatory-Non-infectious-Autoimmune-Skin	Psoriasis
Nonneoplastic Disease	Inflammatory-Non-infectious-Autoimmune-Skin	Vitiligo
Nonneoplastic Disease	Inflammatory-Non-infectious-Automimmune-Hepatobiliary	Autoimmune hepatitis
Nonneoplastic Disease	Inflammatory-Non-infectious-Automimmune-Systemic/Connective Tissue	Any Lupus (Discoid or Systemic)
Nonneoplastic Disease	Inflammatory-Non-infectious-Automimmune-Systemic/Connective Tissue	Goodpasture's Disease
Nonneoplastic Disease	Inflammatory-Non-infectious-Automimmune-Systemic/Connective Tissue	Mixed Connective Tissue Disease
Nonneoplastic Disease	Inflammatory-Non-infectious-Automimmune-Systemic/Connective Tissue	Rheumatoid Arthritis
Nonneoplastic Disease	Inflammatory-Non-infectious-Automimmune-Systemic/Connective Tissue	Scleroderma
Nonneoplastic Disease	Inflammatory-Non-infectious-Automimmune-Systemic/Connective Tissue	Sjogren's Syndrome
Nonneoplastic Disease	Inflammatory-Non-infectious-Automimmune-Systemic/Connective Tissue	Systemic Lupus Erythematosus	includes Any Lupus
Nonneoplastic Disease	Inflammatory-Non-infectious-Automimmune-Systemic/Connective Tissue	Systemic Lupus Erythematosus
Nonneoplastic Disease	Inflammatory-Non-infectious-Automimmune-Systemic/Connective Tissue/Vascular	Giant Cell Arteritis
Nonneoplastic Disease	Inflammatory-Non-infectious-Automimmune-Systemic/Connective Tissue/Vascular	Vasculitis NOS (includes Arteritis)
Nonneoplastic Disease	Inflammatory-Non-infectious-Automimmune-Systemic/Connective Tissue/Vascular	Wegener's Granulomatosis
Nonneoplastic Disease	Inflammatory-Non-Infectious-Bone	Paget's Disease	Any Type
Nonneoplastic Disease	Inflammatory-Non-infectious-Cardiovascular	Vasculitis not Autoimmune or Infection	Aortitis
Nonneoplastic Disease	Inflammatory-Non-infectious-Cardiovascular	Vasculitis not Autoimmune or Infection
Nonneoplastic Disease	Inflammatory-Non-infectious-Exposure-Pulmonary	Asbestosis	Any Type
Nonneoplastic Disease	Inflammatory-Non-infectious-Exposure-Pulmonary	Chronic Obstructive Pulmonary Disease	Chronic Bronchitis
Nonneoplastic Disease	Inflammatory-Non-infectious-Exposure-Pulmonary	Chronic Obstructive Pulmonary Disease	Emphysema NOS
Nonneoplastic Disease	Inflammatory-Non-infectious-Exposure-Pulmonary	Chronic Obstructive Pulmonary Disease	Emphysema, Mild
Nonneoplastic Disease	Inflammatory-Non-infectious-Exposure-Pulmonary	Chronic Obstructive Pulmonary Disease	Emphysema, Moderate
Nonneoplastic Disease	Inflammatory-Non-infectious-Exposure-Pulmonary	Chronic Obstructive Pulmonary Disease	Emphysema, Severe
Nonneoplastic Disease	Inflammatory-Non-infectious-Exposure-Pulmonary	Chronic Obstructive Pulmonary Disease
Nonneoplastic Disease	Inflammatory-Non-Infectious-Gastrointestinal Tract	Atrophic Gastritis	Any Type
Nonneoplastic Disease	Inflammatory-Non-Infectious-Gastrointestinal Tract	Esophagitis	Eosinophilic
Nonneoplastic Disease	Inflammatory-Non-Infectious-Gastrointestinal Tract	Esophagitis	Reflux
Nonneoplastic Disease	Inflammatory-Non-Infectious-Gastrointestinal Tract	Esophagitis
Nonneoplastic Disease	Inflammatory-Non-Infectious-Gastrointestinal Tract	Hypertrophic Gastritis (Menetriere's Disease)
Nonneoplastic Disease	Inflammatory-Non-Infectious-Gastrointestinal Tract	Necrotizing Enterocolitis
Nonneoplastic Disease	Inflammatory-Non-Infectious-Gastrointestinal Tract	Non-Specific Colitis	Acute
Nonneoplastic Disease	Inflammatory-Non-Infectious-Gastrointestinal Tract	Pancreatitis	Any Type
Nonneoplastic Disease	Inflammatory-Non-Infectious-Gastrointestinal Tract	Pancreatitis	Chronic
Nonneoplastic Disease	Inflammatory-Non-Infectious-Gastrointestinal Tract	Pancreatitis	Any Type
Nonneoplastic Disease	Inflammatory-Non-Infectious-Genitourinary Tract	Chronic Cystitis	Glandularis
Nonneoplastic Disease	Inflammatory-Non-Infectious-Genitourinary Tract	Chronic Cystitis	Hunner's
Nonneoplastic Disease	Inflammatory-Non-Infectious-Genitourinary Tract	Chronic Cystitis	NOS
Nonneoplastic Disease	Inflammatory-Non-Infectious-Genitourinary Tract	Chronic Cystitis	with Cholelithiasis
Nonneoplastic Disease	Inflammatory-Non-infectious-Hepatobiliary	Chronic Cholecystitis
Nonneoplastic Disease	Inflammatory-Non-infectious-Hepatobiliary	Chronic Cholecystitis	Alcoholic
Nonneoplastic Disease	Inflammatory-Non-infectious-Hepatobiliary	Cirrhosis, non-infectious etiology	Any Type
Nonneoplastic Disease	Inflammatory-Non-infectious-Hepatobiliary	Cirrhosis, non-infectious etiology	Autoimmune
Nonneoplastic Disease	Inflammatory-Non-infectious-Hepatobiliary	Cirrhosis, non-infectious etiology	Cryptogenic
Nonneoplastic Disease	Inflammatory-Non-infectious-Hepatobiliary	Cirrhosis, non-infectious etiology	Primary Biliary Cirrhosis
Nonneoplastic Disease	Inflammatory-Non-infectious-Hepatobiliary	Cirrhosis, non-infectious etiology	Primary Sclerosing Cholangitis
Nonneoplastic Disease	Inflammatory-Non-infectious-Hepatobiliary	Cirrhosis, non-infectious etiology	Secondary Hemochromatosis
Nonneoplastic Disease	Inflammatory-Non-infectious-Hepatobiliary	Cirrhosis, non-infectious etiology	Alcoholic
Nonneoplastic Disease	Inflammatory-Non-infectious-Hepatobiliary	Hepatitis	Any Type
Nonneoplastic Disease	Inflammatory-Non-infectious-Hepatobiliary	Hepatitis	Giant Cell
Nonneoplastic Disease	Inflammatory-Non-infectious-Hepatobiliary	Hepatitis
Nonneoplastic Disease	Inflammatory-Non-infectious-Hepatobiliary	Steatohepatitis
Nonneoplastic Disease	Inflammatory-Non-infectious-Idiopathic-Endocrine	Granulomatous Thyroiditis (deQuervain)
Nonneoplastic Disease	Inflammatory-Non-infectious-Idiopathic-Endocrine	Reidel's Thyroiditis	Any Type
Nonneoplastic Disease	Inflammatory-Non-infectious-Idiopathic-Gastrointestinal Tract	Inflammatory Bowel Disease	Crohn's Disease
Nonneoplastic Disease	Inflammatory-Non-infectious-Idiopathic-Gastrointestinal Tract	Inflammatory Bowel Disease	Ulcerative Colitis
Nonneoplastic Disease	Inflammatory-Non-infectious-Idiopathic-Gastrointestinal Tract	Inflammatory Bowel Disease	non-infectious and non IBD related
Nonneoplastic Disease	Inflammatory-Non-infectious-Idiopathic-Ophthalmic	Uveitis	Acute Interstitial Pneumonitis
Nonneoplastic Disease	Inflammatory-Non-infectious-Idiopathic-Pulmonary	Idiopathic Pulmonary Fibrosis	Any Type
Nonneoplastic Disease	Inflammatory-Non-infectious-Idiopathic-Pulmonary	Idiopathic Pulmonary Fibrosis	Cryptogenic Organizing Pneumonia/BOOP (non-transplant)
Nonneoplastic Disease	Inflammatory-Non-infectious-Idiopathic-Pulmonary	Idiopathic Pulmonary Fibrosis	Desquamative Interstitial Pneumonitis
Nonneoplastic Disease	Inflammatory-Non-infectious-Idiopathic-Pulmonary	Idiopathic Pulmonary Fibrosis	Lymphoid Interstitial Pneumonitis
Nonneoplastic Disease	Inflammatory-Non-infectious-Idiopathic-Pulmonary	Idiopathic Pulmonary Fibrosis	Respiratory Bronchiolitis Associated Insterstial Lung Disease
Nonneoplastic Disease	Inflammatory-Non-infectious-Idiopathic-Pulmonary	Idiopathic Pulmonary Fibrosis	Usual Interstitial Pneumonitis
Nonneoplastic Disease	Inflammatory-Non-infectious-Idiopathic-Pulmonary	Idiopathic Pulmonary Fibrosis
Nonneoplastic Disease	Inflammatory-Non-infectious-Idiopathic-Reproductive Tract	Granulomatous Orchiitis
Nonneoplastic Disease	Inflammatory-Non-infectious-Idiopathic-Systemic	Sarcoidosis	Chronic
Nonneoplastic Disease	Inflammatory-Non-infectious-Musculo-Skeletal	Synovitis
Nonneoplastic Disease	Inflammatory-Non-infectious-Musculo-Skeletal	Tendonitis
Nonneoplastic Disease	Inflammatory-Non-infectious-Reproductive Tract	Chronic Cervicitis
Nonneoplastic Disease	Inflammatory-Non-infectious-Reproductive Tract	Chronic Prostatitis
Nonneoplastic Disease	Inflammatory-Non-infectious-Reproductive Tract	Chronic Salpingitis
Nonneoplastic Disease	Inflammatory-Non-infectious-Salivary Gland	Chronic Sialadenitis
Nonneoplastic Disease	Inflammatory-Non-infectious-Skin	Dermatitis
Nonneoplastic Disease	Inflammatory-Non-infectious-Skin	Keratosis
Nonneoplastic Disease	Inflammatory-Non-infectious-Skin	Lichen Planus
Nonneoplastic Disease	Inflammatory-Non-infectious-Skin	Pityriasis Rosea
Nonneoplastic Disease	Inflammatory-Non-infectious-Skin	Pruritus
Nonneoplastic Disease	Inflammatory-Non-infectious-Skin	Rosacea
Nonneoplastic Disease	Inflammatory-Non-infectious-Skin	Seborrheic Dermatitis
Nonneoplastic Disease	Inflammatory-Not Specified by Etiology	Abscess	Acute
Nonneoplastic Disease	Inflammatory-Not Specified by Etiology	Inflammation	Any Type
Nonneoplastic Disease	Inflammatory-Not Specified by Etiology	Inflammation	Chronic
Nonneoplastic Disease	Inflammatory-Not Specified by Etiology	Inflammation	Granulomatous
Nonneoplastic Disease	Inflammatory-Not Specified by Etiology	Inflammation
Nonneoplastic Disease	Inflammatory-Not Specified by Etiology-Cardiovascular	Myocarditis
Nonneoplastic Disease	Inflammatory-Not Specified by Etiology-Connective Tissue	Pericarditis
Nonneoplastic Disease	Inflammatory-Not Specified by Etiology-Connective Tissue	Peritonitis	Acute
Nonneoplastic Disease	Inflammatory-Not Specified by Etiology-Endocrine	Thyoiditis	Any Type
Nonneoplastic Disease	Inflammatory-Not Specified by Etiology-Endocrine	Thyroiditis	Chronic
Nonneoplastic Disease	Inflammatory-Not Specified by Etiology-Endocrine	Thyroiditis	Acute
Nonneoplastic Disease	Inflammatory-Not Specified by Etiology-Gastrointestinal Tract	Cholecystitis	Any Type
Nonneoplastic Disease	Inflammatory-Not Specified by Etiology-Gastrointestinal Tract	Cholecystitis	Chronic
Nonneoplastic Disease	Inflammatory-Not Specified by Etiology-Gastrointestinal Tract	Cholecystitis
Nonneoplastic Disease	Inflammatory-Not Specified by Etiology-Gastrointestinal Tract	Cirrhosis
Nonneoplastic Disease	Inflammatory-Not Specified by Etiology-Gastrointestinal Tract	Colitis	Severe
Nonneoplastic Disease	Inflammatory-Not Specified by Etiology-Gastrointestinal Tract	Esophagitis
Nonneoplastic Disease	Inflammatory-Not Specified by Etiology-Gastrointestinal Tract	Esophagitis
Nonneoplastic Disease	Inflammatory-Not Specified by Etiology-Gastrointestinal Tract	Gastritis
Nonneoplastic Disease	Inflammatory-Not Specified by Etiology-Gastrointestinal Tract	Hepatitis	Acute
Nonneoplastic Disease	Inflammatory-Not Specified by Etiology-Genitourinary Tract	Cystitis	AnyType
Nonneoplastic Disease	Inflammatory-Not Specified by Etiology-Genitourinary Tract	Cystitis	Chronic
Nonneoplastic Disease	Inflammatory-Not Specified by Etiology-Genitourinary Tract	Cystitis	Glandularis
Nonneoplastic Disease	Inflammatory-Not Specified by Etiology-Genitourinary Tract	Cystitis	Acute
Nonneoplastic Disease	Inflammatory-Not Specified by Etiology-Genitourinary Tract	Prostatitis	Any Type
Nonneoplastic Disease	Inflammatory-Not Specified by Etiology-Genitourinary Tract	Prostatitis	Chronic
Nonneoplastic Disease	Inflammatory-Not Specified by Etiology-Genitourinary Tract	Prostatitis	Acute
Nonneoplastic Disease	Inflammatory-Not Specified by Etiology-Genitourinary Tract	Pyelonephritis	Any Type
Nonneoplastic Disease	Inflammatory-Not Specified by Etiology-Genitourinary Tract	Pyelonephritis	Chronic
Nonneoplastic Disease	Inflammatory-Not Specified by Etiology-Genitourinary Tract	Pyelonephritis	Acute
Nonneoplastic Disease	Inflammatory-Not Specified by Etiology-Musculo-Skeletal	Synovitis	Any Type
Nonneoplastic Disease	Inflammatory-Not Specified by Etiology-Musculo-Skeletal	Synovitis	Chronic
Nonneoplastic Disease	Inflammatory-Not Specified by Etiology-Musculo-Skeletal	Synovitis	Acute
Nonneoplastic Disease	Inflammatory-Not Specified by Etiology-Oropharyngeal	Tonsilitis	Any Type
Nonneoplastic Disease	Inflammatory-Not Specified by Etiology-Oropharyngeal	Tonsilitis	Chronic
Nonneoplastic Disease	Inflammatory-Not Specified by Etiology-Oropharyngeal	Tonsilitis
Nonneoplastic Disease	Inflammatory-Not Specified by Etiology-Reproductive Tract	Balanitis	Acute
Nonneoplastic Disease	Inflammatory-Not Specified by Etiology-Reproductive Tract	Cervicitis	Any Type
Nonneoplastic Disease	Inflammatory-Not Specified by Etiology-Reproductive Tract	Cervicitis	Chronic
Nonneoplastic Disease	Inflammatory-Not Specified by Etiology-Reproductive Tract	Cervicitis
Nonneoplastic Disease	Inflammatory-Not Specified by Etiology-Reproductive Tract	Chronic Endometritis
Nonneoplastic Disease	Inflammatory-Not Specified by Etiology-Reproductive Tract	Orchiitis	Acute
Nonneoplastic Disease	Inflammatory-Not Specified by Etiology-Reproductive Tract	Salpingitis	Any Type
Nonneoplastic Disease	Inflammatory-Not Specified by Etiology-Reproductive Tract	Salpingitis	Chronic
Nonneoplastic Disease	Inflammatory-Not Specified by Etiology-Reproductive Tract	Salpingitis
Nonneoplastic Disease	Inflammatory-Not Specified by Etiology-Respiratory Tract	Bronchitis
Nonneoplastic Disease	Inflammatory-Not Specified by Etiology-Respiratory Tract	Tracheitis
Nonneoplastic Disease	Inflammatory-Not Specified by Etiology-Salivary Glands	Sialadenitis
Nonneoplastic Disease	Liths	Cholelithiasis (Gallstones)
Nonneoplastic Disease	Liths	Nephrolith (Kidney Stone)
Nonneoplastic Disease	Medical Kidney	Arterionephrosclerosis
Nonneoplastic Disease	Medical Kidney	Diabetic Nephropathy
Nonneoplastic Disease	Medical Kidney	End-Stage Kidney Disease	Any Type
Nonneoplastic Disease	Medical Kidney	Glomerulonephritis	Diffuse
Nonneoplastic Disease	Medical Kidney	Glomerulonephritis	IGA Nephropathy
Nonneoplastic Disease	Medical Kidney	Glomerulonephritis	Membranous
Nonneoplastic Disease	Medical Kidney	Glomerulonephritis	Post-Streptococcal
Nonneoplastic Disease	Medical Kidney	Glomerulonephritis	Rapidly Progressive
Nonneoplastic Disease	Medical Kidney	Glomerulonephritis	Segmental
Nonneoplastic Disease	Medical Kidney	Glomerulonephritis
Nonneoplastic Disease	Medical Kidney	Tubulointerstitial Nephritis
Nonneoplastic Disease	Neurodegenerative/Neuropsychiatric	Multiple sclerosis
Nonneoplastic Disease	Neurodegenerative/Neuropsychiatric	Non-Specific Gliosis
Nonneoplastic Disease	Neurodegenerative/Neuropsychiatric	Parkinson's Disease
Nonneoplastic Disease	Neurodegenerative/Neuropsychiatric	Pick's Disease	Any Type
Nonneoplastic Disease	Neurodegenerative/Neuropsychiatric	Schizophrenia	Alzheimer's Disease
Nonneoplastic Disease	Neurodegenerative/Neuropsychiatric	Senile Dementia of Alzheimer's Type	Any Type
Nonneoplastic Disease	Neurodegenerative/Neuropsychiatric	Senile Dementia of Alzheimer's Type	Lewy Body Disease
Nonneoplastic Disease	Neurodegenerative/Neuropsychiatric	Senile Dementia of Alzheimer's Type	Multi-Infarct Dementia
Nonneoplastic Disease	Neurodegenerative/Neuropsychiatric	Senile Dementia of Alzheimer's Type
Nonneoplastic Disease	Neurodegenerative/Neuropsychiatric	Tourette's Syndrome
Nonneoplastic Disease	Non-inflammatory Diseases/Lesions	Adhesions	Not Otherwise Specified
Nonneoplastic Disease	Non-inflammatory Diseases/Lesions	Autolysis
Nonneoplastic Disease	Non-inflammatory Diseases/Lesions	Cyst
Nonneoplastic Disease	Non-inflammatory Diseases/Lesions	Hemosiderosis
Nonneoplastic Disease	Non-inflammatory Diseases/Lesions	Infarction
Nonneoplastic Disease	Non-inflammatory Diseases/Lesions	Muscular Hypertrophy NOS	Any Type
Nonneoplastic Disease	Non-inflammatory Diseases/Lesions	Necrosis	Drug Related
Nonneoplastic Disease	Non-inflammatory Diseases/Lesions	Necrosis	Etiology of Congestion
Nonneoplastic Disease	Non-inflammatory Diseases/Lesions	Necrosis	Fat Necrosis
Nonneoplastic Disease	Non-inflammatory Diseases/Lesions	Necrosis	Ischemic Necrosis
Nonneoplastic Disease	Non-inflammatory Diseases/Lesions	Necrosis	Mucosal Necrosis
Nonneoplastic Disease	Non-inflammatory Diseases/Lesions	Necrosis	Osteonecrosis
Nonneoplastic Disease	Non-inflammatory Diseases/Lesions	Necrosis
Nonneoplastic Disease	Non-inflammatory Diseases/Lesions	Passive Congestion Not Otherwise Specified
Nonneoplastic Disease	Non-inflammatory Diseases/Lesions	Pseudocyst
Nonneoplastic Disease	Non-inflammatory Diseases/Lesions	Stromal Sclerosis and Fibrosis / Scar	Wall
Nonneoplastic Disease	Non-inflammatory Diseases/Lesions-Cardiovascular	Aneurysm	Contents
Nonneoplastic Disease	Non-inflammatory Diseases/Lesions-Cardiovascular	Aneurysm	Any Type
Nonneoplastic Disease	Non-inflammatory Diseases/Lesions-Cardiovascular	Cardiac Hypertrophy	Congestive Heart Failure
Nonneoplastic Disease	Non-inflammatory Diseases/Lesions-Cardiovascular	Cardiac Hypertrophy	Idiopathic
Nonneoplastic Disease	Non-inflammatory Diseases/Lesions-Cardiovascular	Cardiac Hypertrophy
Nonneoplastic Disease	Non-inflammatory Diseases/Lesions-Cardiovascular	Congestive Heart Failure NOS
Nonneoplastic Disease	Non-inflammatory Diseases/Lesions-Cardiovascular	Cystic Medial Necrosis
Nonneoplastic Disease	Non-inflammatory Diseases/Lesions-Cardiovascular	Hemorrhage
Nonneoplastic Disease	Non-inflammatory Diseases/Lesions-Cardiovascular	Idiopathic Cardiomyopathy
Nonneoplastic Disease	Non-inflammatory Diseases/Lesions-Cardiovascular	Ischemic Cardiomyopathy
Nonneoplastic Disease	Non-inflammatory Diseases/Lesions-Cardiovascular	Pulmonary Embolism
Nonneoplastic Disease	Non-inflammatory Diseases/Lesions-Cardiovascular	Thrombus/Thrombosis	Esophageal
Nonneoplastic Disease	Non-inflammatory Diseases/Lesions-Gastrointestinal	Varix	Hemorrhoids
Nonneoplastic Disease	Non-inflammatory Diseases/Lesions-Gastrointestinal	Varix
Nonneoplastic Disease	Non-inflammatory Diseases/Lesions-Genitourinary	Radiation Changes	Any Type
Nonneoplastic Disease	Non-inflammatory Diseases/Lesions-Hepatobiliary	Biliary Stasis	Drug Related
Nonneoplastic Disease	Non-inflammatory Diseases/Lesions-Hepatobiliary	Biliary Stasis	Obstructive
Nonneoplastic Disease	Non-inflammatory Diseases/Lesions-Hepatobiliary	Biliary Stasis
Nonneoplastic Disease	Non-inflammatory Diseases/Lesions-Hepatobiliary	Cholesterolosis	NOS
Nonneoplastic Disease	Non-inflammatory Diseases/Lesions-Hepatobiliary	Steatosis (Fatty Liver)	Severe
Nonneoplastic Disease	Non-inflammatory Diseases/Lesions-Hepatobiliary	Steatosis (Fatty Liver)
Nonneoplastic Disease	Non-inflammatory Diseases/Lesions-Metabolic	Amyloidosis
Nonneoplastic Disease	Non-inflammatory Diseases/Lesions-Metabolic	Diabetes Mellitus Type 1 or Type 2
Nonneoplastic Disease	Non-inflammatory Diseases/Lesions-Metabolic	Diabetes Mellitus Type 2
Nonneoplastic Disease	Non-inflammatory Diseases/Lesions-Metabolic	Hemochromatosis of Any Etiology
Nonneoplastic Disease	Non-inflammatory Diseases/Lesions-Metabolic	Secondary Hemochromatosis	NOS
Nonneoplastic Disease	Non-inflammatory Diseases/Lesions-Metabolic-Cardiovascular	Atherosclerosis	Placque
Nonneoplastic Disease	Non-inflammatory Diseases/Lesions-Metabolic-Cardiovascular	Atherosclerosis
Nonneoplastic Disease	Non-inflammatory Diseases/Lesions-Metabolic-Musculo-Skeletal	Osteomalacia
Nonneoplastic Disease	Non-inflammatory Diseases/Lesions-Metabolic-Musculo-Skeletal	Osteoporosis
Nonneoplastic Disease	Non-inflammatory Diseases/Lesions-Musculo-Skeletal	Atrophy
Nonneoplastic Disease	Non-inflammatory Diseases/Lesions-Musculo-Skeletal	Osteoarthritis
Nonneoplastic Disease	Non-inflammatory Diseases/Lesions-Ophthalmic	Blindness
Nonneoplastic Disease	Non-inflammatory Diseases/Lesions-Pulmonary	Alveolar Proteinosis	Age Related
Nonneoplastic Disease	Non-inflammatory Diseases/Lesions-Reproductive Tract	Atrophy	Alcoholic
Nonneoplastic Disease	Non-inflammatory Diseases/Lesions-Reproductive Tract	Atrophy	Any Type
Nonneoplastic Disease	Non-inflammatory Diseases/Lesions-Reproductive Tract	Atrophy
Nonneoplastic Disease	Non-inflammatory Diseases/Lesions-Reproductive Tract	Fibrosis (Peyronie's Disease)
Nonneoplastic Disease	Non-inflammatory Diseases/Lesions-Reproductive Tract	Placental Abruption
Nonneoplastic Disease	Non-inflammatory Diseases/Lesions-Skin	Keloid
Nonneoplastic Disease	Non-inflammatory Diseases-Idiopathic-Hematologic	Thrombotic Thrombocytopenic Purpura (TTP)
Nonneoplastic Disease	Paraneoplastic Syndromes	Eaton-Lambert Syndrome
Nonneoplastic Disease	Paraneoplastic Syndromes	Zollinger-Ellison's Disease (Peptic Ulcer)
[truncated: 17 more rows]
[truncated: 206 more columns]
