# Supplementary material for: A Standards based Ontological Approach to Information Handling for use by Organizations Providing Human Tissue for Research
Source: Cancer Inform. 2008 Apr 10;6:127–37. (PMC2623300)
Supplement: Appendix B [file cin-6-0127-s2.xls]

## Sheet: Sheet1
Anatomic Site	Subsite
ADRENAL	Any/NOS
ADRENAL	Both
ADRENAL	Cortex
ADRENAL	Medulla
ANY	Any/NOS
APPENDIX	Any/NOS
BONE	Any/NOS
BONE	Femur
BONE	Mandible
BONE	Patella
BONE	Rib
BONE	Skull
BONE	Vertebra
BRAIN OR SPINAL CORD	Any Cortex
BRAIN OR SPINAL CORD	Any/NOS
BRAIN OR SPINAL CORD	Basal ganglia
BRAIN OR SPINAL CORD	Brain stem ( Any/NOS)
BRAIN OR SPINAL CORD	Brain Stem-Medulla
BRAIN OR SPINAL CORD	Brain Stem-Pons
BRAIN OR SPINAL CORD	Cerebellum
BRAIN OR SPINAL CORD	Cerebral meninges
BRAIN OR SPINAL CORD	Choroid Plexus
BRAIN OR SPINAL CORD	Frontal Lobe
BRAIN OR SPINAL CORD	Hypothalamus
BRAIN OR SPINAL CORD	Immature Brain
BRAIN OR SPINAL CORD	Nerve root (Dorsal Ganglia)
BRAIN OR SPINAL CORD	Occipetal Lobe
BRAIN OR SPINAL CORD	Parietal Lobe
BRAIN OR SPINAL CORD	Pineal
BRAIN OR SPINAL CORD	Spinal cord- Any Ganglia
BRAIN OR SPINAL CORD	Spinal cord-Any
BRAIN OR SPINAL CORD	Spinal cord-Cervical
BRAIN OR SPINAL CORD	Spinal cord-Lumbar
BRAIN OR SPINAL CORD	Spinal cord-Sacral
BRAIN OR SPINAL CORD	Spinal cord-Sympathetics Ganglia
BRAIN OR SPINAL CORD	Spinal cord-Thoracic
BRAIN OR SPINAL CORD	Temporal Lobe with Hippocampus
BRAIN OR SPINAL CORD	Thalamus
BREAST	Any/NOS
CARTILAGE	Any/NOS
CARTILAGE	Femoral Head
CARTILAGE	Knee
CARTILAGE	Trachea
CARTILAGE	Vertebra
CERVIX	Any/NOS
CERVIX	Ectocervix
CERVIX	Endocervix
CERVIX	Transformation Zone
COLON OR RECTUM	Any/NOS
COLON OR RECTUM	Colon
COLON OR RECTUM	Rectum
EXTRAADRENAL NEURAL TISSUE	Any/NOS
EXTRAADRENAL NEURAL TISSUE	Carotid Body
EXTRAHEPATIC BILE DUCTS	Any/NOS
GI TRACT	From Esophagus to Anus
GI TRACT	Small & Large Bowel
HEART	Any/NOS
HEART	Atrial Septum
HEART	Atrium- Any/NOS
HEART	Atrium-Left
HEART	Atrium-Right
HEART	Node
HEART	Valves-Any
HEART	Valves-Aortic
HEART	Valves-Mitral
HEART	Valves-Pulmonic
HEART	Valves-Tricuspid
HEART	Ventricle-Any
HEART	Ventricle-Left
HEART	Ventricle-Right
HEART	Ventricular Septum
HEMATOPOIETIC OR LYMPHORETICULAR SYSTEMS	Any/NOS
HEMATOPOIETIC OR LYMPHORETICULAR SYSTEMS	Bone marrow
HEMATOPOIETIC OR LYMPHORETICULAR SYSTEMS	Lymph Node
HEMATOPOIETIC OR LYMPHORETICULAR SYSTEMS	Lymph Node-Axillary
HEMATOPOIETIC OR LYMPHORETICULAR SYSTEMS	Lymph Node-Head & Neck
HEMATOPOIETIC OR LYMPHORETICULAR SYSTEMS	Lymph Node-Mesenteric
HEMATOPOIETIC OR LYMPHORETICULAR SYSTEMS	Spleen
KIDNEY	Any/NOS
KIDNEY	Both
KIDNEY	Cortex
KIDNEY	Medulla
LARYNX	Any/NOS
LIMBS AND ARTICULATED STRUCTURES	Foot
LIMBS AND ARTICULATED STRUCTURES	Joint
LIMBS AND ARTICULATED STRUCTURES	Nail (Toe)
LIVER OR INTRAHEPATIC BILE DUCTS	Any/NOS
LIVER OR INTRAHEPATIC BILE DUCTS	Intrahepatic Bile Ducts
LIVER OR INTRAHEPATIC BILE DUCTS	Liver
LUNG	Any/NOS
LUNG	Bronchus
LUNG	Parenchymal
LUNG	Trachea
MESOTHELIUM	Any/NOS
MESOTHELIUM	Peritoneal
MESOTHELIUM	Pleural
NASOPHARYNX	Any/NOS
OPHTHALMIC	Any/NOS
OPHTHALMIC	Cornea
OPHTHALMIC	Globe
OPHTHALMIC	Lacrimal Gland
OPHTHALMIC	Lens
OPHTHALMIC	Retina
OROPHARYNX	Epiglottis
OROPHARYNX	Any/NOS
OROPHARYNX	Gingiva
OROPHARYNX	Lip
OROPHARYNX	Tongue
OROPHARYNX	Tonsil
OVARY	Any/NOS
PARATHYROID	Any/NOS
PENIS	Any/NOS
PENIS	Foreskin
PERIPHERAL NERVOUS SYSTEM	Any/NOS
PERIPHERAL NERVOUS SYSTEM	Ganglion-Any
PERIPHERAL NEUROECTODERM	Any/NOS
PITUITARY GLAND	Any/NOS
PITUITARY GLAND	Hypophysis-Anterior
PITUITARY GLAND	Hypophysis-Posterior
PROSTATE	Any/NOS
SALIVARY GLAND	Minor
SALIVARY GLAND	Parotid
SALIVARY GLAND	Sublingual
SALIVARY GLAND	Submandibular / Submaxillary
SALIVARY GLAND	Any/NOS
SINONASAL	Any/NOS
SINONASAL	Ethmoid Sinus
SINONASAL	Maxillary Sinus
SKIN	Any/NOS
SKIN	Abdominal
SKIN	Arm
SKIN	Breast
SKIN	Eyelid
SKIN	Head and Neck
SKIN	Leg
SMALL INTESTINE	Any/NOS
SMALL INTESTINE	Duodenum
SMALL INTESTINE	Ileum
SMALL INTESTINE	Jejunum
SOFT TISSUE	Any/NOS
SOFT TISSUE	Adipose
SOFT TISSUE	Any-Intraabdominal
SOFT TISSUE	Any-Mediastinal
SOFT TISSUE	Fibrovascular
SOFT TISSUE	Muscle-Any
SOFT TISSUE	Muscle-Skeletal
SOFT TISSUE	Muscle-Smooth
SOFT TISSUE	Pericardium
SOFT TISSUE	Peritoneal
SOFT TISSUE	Pleura
SOFT TISSUE	Sacrococcygeal
SOFT TISSUE	Synovium
SOFT TISSUE	Tendon
STOMACH	Any/NOS
TESTIS	Any/NOS
TESTIS	Epididymus
THYMUS	Any/NOS
THYROID	Any/NOS
THYROID	Ectopic
URINARY TRACT	Any/NOS
URINARY TRACT	Renal Pelvis
URINARY TRACT	Ureter
URINARY TRACT	Urinary Bladder
UTERUS	Any/NOS
UTERUS-ENDOMETRIUM	Any/NOS
UTERUS-MYOMETRIUM	Any/NOS
UTERUS-TROPHOBLASTIC	Any/NOS
UTERUS-TROPHOBLASTIC	Placenta
UTERUS-TROPHOBLASTIC	Umbilical Cord
VAGINA	Any/NOS
VASCULAR	Any/NOS
VASCULAR	Aorta
VASCULAR	Artery
VASCULAR	Skin
VASCULAR	Vein
VULVA	Any/NOS
VULVA	Clitoris
VULVA	Labia Major
VULVA	Labia Minor
