# Supplementary material for: A Standards based Ontological Approach to Information Handling for use by Organizations Providing Human Tissue for Research
Source: Cancer Inform. 2008 Apr 10;6:127–37. (PMC2623300)
Supplement: Appendix C [file cin-6-0127-s3.xls]

## Sheet: Sheet1
Concatenated Site-Subsite List
ADRENAL Any/NOS
ADRENAL Both
ADRENAL Cortex
ADRENAL Medulla
AMPULLA OF VATER Any/NOS
ANUS Any/NOS
ANY Any/NOS
APPENDIX Any/NOS
BONE Any/NOS
BONE Femur
BONE Mandible
BONE Patella
BONE Rib
BONE Skull
BONE Vertebra
BRAIN OR SPINAL CORD Any Cortex
BRAIN OR SPINAL CORD Any/NOS
BRAIN OR SPINAL CORD Immature Brain
BRAIN OR SPINAL CORD Basal ganglia
BRAIN OR SPINAL CORD Brain stem ( Any/NOS)
BRAIN OR SPINAL CORD Brain Stem-Medulla
BRAIN OR SPINAL CORD Brain Stem-Pons
BRAIN OR SPINAL CORD Cerebellum
BRAIN OR SPINAL CORD Cerebral meninges
BRAIN OR SPINAL CORD Cerebrum
BRAIN OR SPINAL CORD Choroid Plexus
BRAIN OR SPINAL CORD Frontal Lobe
BRAIN OR SPINAL CORD Hypothalamus
BRAIN OR SPINAL CORD Nerve root (dorsal Ganglia)
BRAIN OR SPINAL CORD Occipetal Lobe
BRAIN OR SPINAL CORD Parietal Lobe
BRAIN OR SPINAL CORD Pineal
BRAIN OR SPINAL CORD Spinal cord- Any Ganglia
BRAIN OR SPINAL CORD Spinal cord-Any
BRAIN OR SPINAL CORD Spinal cord-Cervical
BRAIN OR SPINAL CORD Spinal cord-Lumbar
BRAIN OR SPINAL CORD Spinal cord-Sacral
BRAIN OR SPINAL CORD Spinal cord-Sympathetics Ganglia
BRAIN OR SPINAL CORD Spinal cord-Thoracic
BRAIN OR SPINAL CORD Temporal Lobe with Hippocampus
BRAIN OR SPINAL CORD Thalamus
BREAST Any/NOS
CARTILAGE Any/NOS
CARTILAGE Femoral Head
CARTILAGE Knee
CARTILAGE Trachea
CARTILAGE Vertebra
CERVIX Any/NOS
CERVIX Ectocervix
CERVIX Endocervix
CERVIX Transformation Zone
COLON OR RECTUM Any/NOS
COLON OR RECTUM Colon
COLON OR RECTUM Rectum
CRANIAL NERVE Optic Nerve
ESOPHAGUS Any/NOS
EXTRAADRENAL NEURAL TISSUE Any/NOS
EXTRAADRENAL NEURAL TISSUE Carotid Body
EXTRAHEPATIC BILE DUCTS Any/NOS
FALLOPIAN TUBE Any/NOS
GALLBLADDER Any/NOS
GI TRACT From Esophagus to Anus
GI TRACT Small & Large Bowel
HEART Any/NOS
HEART Atrial Septum
HEART Atrium- Any/NOS
HEART Atrium-Left
HEART Atrium-Right
HEART Node
HEART Valves-Any
HEART Valves-Aortic
HEART Valves-Mitral
HEART Valves-Pulmonic
HEART Valves-Tricuspid
HEART Ventricle-Any
HEART Ventricle-Left
HEART Ventricle-Right
HEART Ventricular Septum
HEMATOPOIETIC OR LYMPHORETICULAR SYSTEMS Any/NOS
HEMATOPOIETIC OR LYMPHORETICULAR SYSTEMS Bone marrow
HEMATOPOIETIC OR LYMPHORETICULAR SYSTEMS Lymph Node
HEMATOPOIETIC OR LYMPHORETICULAR SYSTEMS Spleen
KIDNEY Any/NOS
KIDNEY Both
KIDNEY Cortex
KIDNEY Medulla
LARYNX Any/NOS
LIMBS AND ARTICULATED STRUCTURES Foot
LIMBS AND ARTICULATED STRUCTURES Joint
LIMBS AND ARTICULATED STRUCTURES Toe
LIMBS AND ARTICULATED STRUCTURES Toenail
LIVER OR INTRAHEPATIC BILE DUCTS Any/NOS
LIVER OR INTRAHEPATIC BILE DUCTS Intrahepatic Bile Ducts
LIVER OR INTRAHEPATIC BILE DUCTS Liver
LUNG Any/NOS
LUNG Bronchus
LUNG Parenchymal
LUNG Trachea
MESOTHELIUM Any/NOS
MESOTHELIUM Peritoneal
MESOTHELIUM Pleural
NASOPHARYNX Any/NOS
NEUROENDOCRINE Any/NOS
OPHTHALMIC Any/NOS
OPHTHALMIC Cornea
OPHTHALMIC Globe
OPHTHALMIC Lacrimal Gland
OPHTHALMIC Lens
OPHTHALMIC Retina
OROPHARYNX Any/NOS
OROPHARYNX Epiglottis
OROPHARYNX Gingiva
OROPHARYNX Lip
OROPHARYNX Tongue
OROPHARYNX Tonsil
OVARY Any/NOS
PANCREAS Any/NOS
PARATHYROID Any/NOS
PENIS Any/NOS
PENIS Foreskin
PERIPHERAL NERVOUS SYSTEM Any/NOS
PERIPHERAL NERVOUS SYSTEM Ganglion-Any
PITUITARY GLAND Any/NOS
PITUITARY GLAND Hypophysis-Anterior
PITUITARY GLAND Hypophysis-Posterior
PROSTATE Any/NOS
PROSTATE-Prostatecomy Specimen
PROSTATE-TURP Specimen
SALIVARY GLAND Any/NOS
SALIVARY GLAND Minor
SALIVARY GLAND Parotid
SALIVARY GLAND Sublingual
SALIVARY GLAND Submandibular / Submaxillary
SINONASAL Any/NOS
SINONASAL Ethmoid Sinus
SINONASAL Maxillary Sinus
SKIN Any/NOS
SKIN Abdominal
SKIN Arm
SKIN Breast
SKIN Eyelid
SKIN Head and Neck
SKIN Leg
SMALL INTESTINE Any/NOS
SMALL INTESTINE Duodenum
SMALL INTESTINE Ileum
SMALL INTESTINE Jejunum
SOFT TISSUE Adipose
SOFT TISSUE Any/NOS
SOFT TISSUE Any-Intraabdominal
SOFT TISSUE Any-Mediastinal
SOFT TISSUE Fibrovascular
SOFT TISSUE Muscle-Any
SOFT TISSUE Muscle-Smooth
SOFT TISSUE Muscle-Skeletal
SOFT TISSUE Omentum
SOFT TISSUE Pericardium
SOFT TISSUE Peritoneal
SOFT TISSUE Pleura
SOFT TISSUE Sacrococcygeal
SOFT TISSUE Synovium
SOFT TISSUE Tendon
STOMACH Any/NOS
TESTIS Any/NOS
TESTIS Epididymus
THYMUS Any/NOS
THYROID Any/NOS
THYROID Ectopic
URINARY TRACT Any/NOS
URINARY TRACT Renal Pelvis
URINARY TRACT Ureter
URINARY TRACT Urinary Bladder
UTERUS Any/NOS
UTERUS Serosa
UTERUS-ENDOMETRIUM Any/NOS
UTERUS-MYOMETRIUM Any/NOS
UTERUS-TROPHOBLASTIC Any/NOS
UTERUS-TROPHOBLASTIC Placenta
UTERUS-TROPHOBLASTIC Umbilical Cord
VAGINA Any/NOS
VASCULAR Any/NOS
VASCULAR Aorta
VASCULAR Artery
VASCULAR Skin
VASCULAR Vein
VULVA Any/NOS
VULVA Clitoris
VULVA Labia Major
VULVA Labia Minor
