# Supplementary material for: A Standards based Ontological Approach to Information Handling for use by Organizations Providing Human Tissue for Research
Source: Cancer Inform. 2008 Apr 10;6:127–37. (PMC2623300)
Supplement: Appendix D [file cin-6-0127-s4.xls]

## Sheet: Sheet1
Normal Tissue Requests	Other Tissue Request Classes
Amniotic Fluid	Amniotic Fluid
Any Blody Fluid	Aneurysm Contents
Bile	Any Blody Fluid
Buccal Mucosa	Any Effusion
Buffy Coat/WBC	Ascites
Cerebrospinal Fluid	Bile
DNA	Buccal Mucosa
Lavage	Buffy Coat/WBC
Peripheral Blood	Cerebrospinal Fluid
Plasma	DNA
Protein	Lavage
RBC	Pericardial Effusion
RNA	Peripheral Blood
Serum	Plasma
Sputum	Pleural Effusion
Urine	Protein
	RBC
	RNA
	Serum
	Sinus Contents
	Sputum
	Urine
