# Supplementary material for: A Standards based Ontological Approach to Information Handling for use by Organizations Providing Human Tissue for Research
Source: Cancer Inform. 2008 Apr 10;6:127–37. (PMC2623300)
Supplement: Appendix E [file cin-6-0127-s5.xls]

## Sheet: Sheet1
Metastatic Site Selections
ANY
APPENDIX
BLADDER
BONE
BRAIN
BREAST
CHEST WALL
COLON
EYE
KIDNEY
LIVER
LUNG
LYMPH NODE
LYMPH NODE HEAD & NECK
LYMPH NODE MESENTERIC
LYMPH NODE-AXILLARY
LYMPH NODES, DISTANT
LYMPH NODES, REGIONAL
OMENTUM
PROSTATE
SKIN
SMALL INTESTINE
SPINAL CORD
UTERUS
